# Supplementary material for: Gene expression signatures modulated by epidermal growth factor receptor activation and their relationship to cetuximab resistance in head and neck squamous cell carcinoma
Source: BMC Genomics. 2012 May 1;13:160. doi: 10.1186/1471-2164-13-160 (PMC3460736; doi:10.1186/1471-2164-13-160)
Supplement: Additional file 8 — File S2. TF2Gene_2010.R: R script encoding a list of transcription factor targets in TRANSFAC from ASAP. [file 1471-2164-13-160-S8.r]

TF2Gene <-
structure(list(Sp1 = c("PRKCA", "ABCC3", "ABCC3", "CDH1", "SND1", 
"SND1", "ADAMTS1", "STAT1", "SP1", "JARID1B", "KRAS", "CDKN2A", 
"RASSF1", "CCND2", "CCND2", "SND1", "SND1", "GAD1", "HSPA1A", 
"HPSE", "SRF", "SRF", "TGFB1", "TGFB1", "CDKN2C", "CDKN2C", "COL1A1", 
"COL1A1", "COL1A1", "CDKN1A", "CDKN1A", "IL12RB2", "AHRR", "SSRP1", 
"BSG", "BSG", "HBEGF", "HBEGF", "PRNP", "COL11A2", "SOCS1", "GRIN2A", 
"GRIN2A", "GRIN2A", "EPAS1", "TARBP2", "GCH1", "CD44", "SCTR", 
"SCTR", "JUN", "JUN", "ATP2A3", "ATP2A3", "B4GALT5", "ELA2", 
"ELA2", "ELA2", "HTF9C", "CEBPA", "CEBPA", "IGF2", "IGF2", "PDGFC", 
"PDGFC", "MYCN", "SCARB1", "ULBP1", "TFAP2C", "TERT", "TERT", 
"GSTP1", "PDGFA", "PDGFA", "PDGFA", "CCND1", "CCND1", "CCND1", 
"SLC9A3", "SLC9A3", "SRF", "SRF", "CCND2", "CCND2", "SOX3", "KRAS", 
"ECEL1", "IER3IP1", "FOXA1", "SIX5", "GHR", "TPI1", "CDKN2A", 
"EDNRB", "DMRT1", "DMRT1", "MSX1", "MSX1", "SIRT1", "FASN", "FASN", 
"HCK", "HCK", "FOSL1", "VHL", "ITGAV", "ITGAV", "ITGAV", "NOS1", 
"NOS1", "CES2", "MSX1", "MSX1", "PRKRA", "HD", "HD", "ALOX12", 
"MSX1", "MSX1", "IL4R", "THBS1", "CD44", "ODC1", "ODC1", "ODC1", 
"RELA", "VIL2", "VIL2", "ATP2A2", "APOBEC3G", "LMNA", "RET", 
"CYP7B1", "CYP7B1", "TNF", "TNF", "TNF", "TNF", "SLC9A2", "ELF4", 
"REL", "CXCL5", "BRCA1", "CAV1", "CAV1", "CAV1", "SMARCA3", "CDKN1B", 
"GSTP1", "PTPN6", "PARP1", "PARP1", "CTSD", "CTSD", "ITGB5", 
"NPY", "CCND1", "CCND1", "CCND1", "CCND1", "CCND1", "CCND1", 
"UCP2", "EGR1", "EGR1", "EGR1", "LDLR", "LDLR", "LEF1", "DIRAS3", 
"IVL", "CSNK1A1", "RET", "FCER1G", "IL4R", "CDKN1A", "CDKN1A", 
"CKB", "RASSF1", "DIRAS3", "SOCS1", "INPPL1", "TAF7", "SOCS1", 
"SOX9", "SOX9", "MUC1", "HOXB7", "HOXB7", "MSX1", "MSX1", "FH", 
"FH", "RASSF1", "CSNK1A1", "CAT", "BRCA1", "TGFA", "TGFA", "TPI1", 
"KIT", "HSPA1B", "ELA2", "ELA2", "ELA2", "MYOD1", "MYOD1", "CCND1", 
"CCND1", "CCND1", "CEBPA", "CEBPA", "CCND1", "CCND1", "CCND1", 
"CYP21A2", "CYP21A2", "NDRG1", "NDRG1", "DHFR", "DHFR", "DHFR", 
"MYBL1", "WBSCR14", "PDGFD", "PDGFD", "AHRR", "DBH", "B3GAT1", 
"ITGAV", "ITGAV", "ITGAV", "DNASE2", "POMC", "RASSF1", "HRAS", 
"HRAS", "CDKN1A", "CDKN1A", "THBD", "VAMP2", "BDKRB2", "SPARC", 
"CD44", "ACHE", "TH", "KRAS", "ICAM1", "HCK", "HCK", "GFPT1", 
"GFPT1", "ATP1B1", "VEGF", "VEGF", "VEGF", "PHOX2A", "LPL", "LPL", 
"ACAT1", "GSTP1", "GFAP", "NDRG1", "NDRG1", "SLC2A4", "DIRAS3", 
"SLC7A1", "SLC7A1", "MT1A", "TNC", "CYP17A1", "CYP17A1", "CYP17A1", 
"CYP17A1", "MMP14", "JUND", "S100A6", "SF1", "REL", "ADRA1D", 
"KISS1R", "HMBS", "MXI1", "CPT1A", "MARCKS", "ALOX15", "OPRD1", 
"CCNA2", "SOD2", "SOD2", "SOD2", "NR0B2", "CXCL5", "APRT", "HAP1", 
"HAP1", "KRT18", "CDKN2C", "CDKN2C", "CYP1A1", "CYP1A1", "CYP1A1", 
"CYP1A1", "FLT1", "CCND1", "CCND1", "CCND1", "MMP14", "HBA1", 
"INSR", "INSR", "DLX3", "PDPN", "ITGA6", "SLC20A1", "SLC20A1", 
"CDKN1A", "CDKN1A", "RASSF1", "B3GAT1", "SIX5", "CLDN19", "CLDN19", 
"CLDN19", "ADAMTS1", "CDH1", "FOXA1", "KRAS", "SF1", "BOP1", 
"HHEX", "DIRAS3", "PSEN1", "TP53", "GSTP1", "MYB", "GAD1", "F2R", 
"F2R", "IRS1", "CDH1", "CAPNS1", "MSX1", "MSX1", "ADRA1D", "BRCA1", 
"SOCS1", "NQO2", "RFC1", "PLAT", "TITF1", "ADCY4", "CCND1", "CCND1", 
"CCND1", "MMP2", "RBP4", "CCND2", "CCND2", "CHGA", "ATF2", "THY1", 
"THY1", "CKLF", "TGFBR2", "TGFBR2", "MBP", "MBP", "MBP", "CETP", 
"AR", "IFNGR1", "IRF4", "NOL1", "EDNRB", "KLF5", "PADI3", "RBP4", 
"SRF", "SRF", "KISS1R", "PDGFRA", "PPAT", "CD226", "APP", "FDX1", 
"RORA", "DNM1", "CDKN2A", "CCND2", "CCND2", "CCND1", "CCND1", 
"CCND1", "NCAM1", "DIRAS3", "PRKAR2B", "FLI1", "IGF2", "IGF2", 
"CCND2", "CCND2", "EGFR", "EGFR", "EGFR", "MSX1", "MSX1", "TTF1", 
"DFFB", "MYBL1", "ADPRH", "ADPRH", "UCP2", "SOD2", "SOD2", "SOD2", 
"E2F1", "E2F1", "HD", "HD", "HMOX1", "PSAP", "PSAP", "ADRB1", 
"SRF", "SRF", "ATP1A1", "CLDN1", "TARBP2", "TGFBR2", "TGFBR2", 
"CCND2", "CCND2", "CYCS", "CYCS", "MAOA", "MAOA", "CLDN1", "CTSL", 
"SCTR", "SCTR", "TGFBR2", "TGFBR2", "CYCS", "CYCS", "FOS", "BACE1", 
"ABCA2", "FGFR4", "MYH11", "SOCS3", "ESR1", "ALDOC", "SLC19A1", 
"HLF", "GABPA", "ALOX15", "TBXA2R", "BAX", "BAX", "SMA3", "PRNP", 
"SRF", "SRF", "DIRAS3", "CEBPD", "CEBPD", "SMARCC1", "CHGA", 
"POMC", "CCND2", "CCND2", "MYCN", "NR5A1", "NR5A1", "LRP2", "ITGA5", 
"SP4", "BACE1", "VHL", "ATP1B1", "SCGB2A1", "CCND2", "CCND2", 
"GYPC", "TERT", "TERT", "EDF1", "EPO", "KRAS", "ID4", "MUC1", 
"DRD1", "FLJ10847", "AGTRAP", "JUND", "CEBPB", "LGALS3", "DNMT1", 
"CCND2", "CCND2", "ADRB3", "MAPT", "MAPT", "NAB2", "CD44", "FOS", 
"PARP1", "PARP1", "SLC2A4", "ACHE", "GPX4", "MT", "APRT", "FLI1", 
"MYH11", "CCND2", "CCND2", "GPX4", "JAK3", "MYB", "CAV1", "CAV1", 
"CAV1", "TYMS", "TYMS", "KITLG", "PTCH", "MYOD1", "MYOD1", "PLA2G7", 
"PLA2G7", "ADA", "ADA", "PHOX2A", "ALOX5", "FOSL1", "TNNI3", 
"PDPN", "RPL10", "SSTR2", "HDAC4", "TLR2", "KCNJ2", "LGALS3", 
"SKP2", "HSPA1B", "PDGFB", "MARCKS", "TAF7", "GRIN1", "MAOA", 
"MAOA", "CKLF", "THBS1", "RAX", "TOP2B", "SRF", "SRF", "CPT1A", 
"CDK2", "HSPA8", "HAND1", "INPPL1", "HPSE", "GABPA", "HBA1", 
"F2R", "F2R", "MSX1", "MSX1", "AGTRAP", "RFC1", "TGFBR2", "TGFBR2", 
"NCAM1", "LHX3", "LHX3", "LHX3", "NOV", "CYP1A1", "CYP1A1", "CYP1A1", 
"CYP1A1", "AGTR1", "EDA", "TNC", "SERPINE1", "MSX1", "MSX1", 
"ADA", "ADA", "EXO1", "MBP", "MBP", "MBP", "AR", "MSX1", "MSX1", 
"VHL", "PDGFC", "PDGFC", "SNCG", "CES2", "MERTK", "CDKN1A", "CDKN1A", 
"PRKAR2B", "CYGB", "C4B", "DAG1", "PTCH", "SSTR2", "RASSF1", 
"CD40", "PDF", "PPP2CA", "NES", "LRP16", "LRP16", "CAPNS1", "PLAT", 
"KCNF1", "TP53", "WBSCR14", "GSTP1", "CKB", "PDGFA", "PDGFA", 
"PDGFA", "DIRAS3", "FN1", "FN1", "THBS1", "MSX1", "MSX1", "CBS", 
"SSRP1", "PDGFRA", "CDK2", "ASS", "ASS", "CDH1", "ICAM1", "SREBF1", 
"SREBF1", "MAPT", "MAPT", "FASN", "FASN", "ASS", "ASS", "EDNRB", 
"PAPSS2", "SCN4A", "LDLR", "LDLR", "APOB", "MUC1", "THBD", "NR0B2", 
"MUC1", "ILK", "CDH1", "SMARCC1", "MSX1", "MSX1", "TF", "TF", 
"PSAP", "PSAP", "CYP51A1", "CDK2", "NOS3", "NOS3", "GRIN2A", 
"GRIN2A", "GRIN2A", "CCND1", "CCND1", "CCND1", "CCND2", "CCND2", 
"ECEL1", "FGF2", "FGF2", "FGF2", "ULBP1", "KCNJ2", "SP3", "KITLG", 
"ROR2", "STAT1", "DMRT1", "DMRT1", "APOBEC3G", "ACTC", "SMARCA3", 
"IGFBP2", "TICAM1", "FAS", "MSX1", "MSX1", "PTGES", "CYP1A1", 
"CYP1A1", "CYP1A1", "CYP1A1", "FDX1", "PTTG1", "PTTG1", "PYY", 
"EPOR", "EPOR", "ATF2", "CASP8", "SP4", "KIT", "RORA", "MYC", 
"MYC", "MAZ", "MAZ", "MAZ", "AR", "PEMT", "FGFR4", "ROR1", "HSPB1", 
"DRG1", "DRG1", "HSPB1", "SOCS3"), `AP-2alphaA` = c("PRKCA", 
"JUN", "CEBPA", "ODC1", "REL", "PENK", "KIT", "CEBPA", "GFAP", 
"REL", "MMP2", "ATF2", "PTMA", "CCNB1", "APOB", "PTMA", "PENK", 
"ATF2", "KIT", "MYC", "HSPB1", "HSPB1"), `Elk-1` = c("PRKCA", 
"SRF", "SRF", "KCNK5", "SRF", "SRF", "TNF", "EGR1", "EGR1", "ACHE", 
"KCNK5", "PYGO2", "PSEN1", "SRF", "SRF", "SRF", "SRF", "FOS", 
"SULT1A3", "SULT1A1", "SRF", "SRF", "FOS", "ACHE", "SULT1A1", 
"EGR2", "EGR2", "SULT1A3", "SRF", "SRF", "NR1H2"), `MZF-1` = c("PRKCA", 
"RFC1", "SLC19A1", "RFC1", "CBS"), `NR1B1:RXR-beta` = c("PRKCA", 
"RARB", "EPO", "RARB"), `NR1B2:RXR-beta` = "PRKCA", `RAR-gamma` = c("PRKCA", 
"RARB", "RARB", "HOXA1", "THBD", "CETP", "HOXA1", "RARG", "THBD", 
"RARB", "RARB"), `RAR-gamma:RXR-beta` = c("PRKCA", "RARB", "RARB"
), p53 = c("RB1", "TP73", "PLAGL1", "CDKN1A", "CDKN1A", "TERT", 
"SFN", "TP73", "CCNG1", "CCNG1", "CCNG1", "TP73", "GADD45A", 
"PTEN", "PTEN", "CDKN1A", "CDKN1A", "TP73", "PSRC1", "PSRC1", 
"PLAGL1", "CDKN1A", "CDKN1A", "PLAGL1", "PERP", "PERP", "BDKRB2", 
"PTEN", "PTEN", "SGK", "RB1", "CDKN1A", "CDKN1A", "BBC3", "TP53", 
"MMP2", "MDM2", "MDM2", "MDM2", "PLAGL1", "PMAIP1", "PMAIP1", 
"TNFRSF10C", "EGFR", "SUB1", "FOS", "MDM2", "MDM2", "MDM2", "SCN3B", 
"BAX", "BAX", "PTEN", "PTEN", "TP73", "TEP1", "TEP1", "TERT", 
"FOS", "PLAGL1", "APAF1", "APAF1", "APAF1", "RB1", "RB1", "TP73", 
"CDKN1A", "CDKN1A", "TP53", "PLAGL1", "CASP7", "RB1", "TP73", 
"TP73", "TP73", "DDB2", "FAS", "FAS", "PTTG1", "TNFRSF10C", "CASP6"
), `E2F-1` = c("RB1", "RB1", "RB1", "CDKN2A", "CDC25A", "TERT", 
"CCND1", "CDKN2A", "BCL2", "BRCA1", "POLA2", "CCND1", "CCND1", 
"DIRAS3", "DIRAS3", "CYC1", "BRCA1", "CCND1", "CCND1", "POMC", 
"GADD45B", "DIRAS3", "PTPRO", "MYBL2", "CCND1", "RB1", "RB1", 
"RB1", "PTPRO", "AURKB", "BCL2", "DIRAS3", "BRCA1", "CCND1", 
"NRP1", "MAP3K5", "CDKN2A", "CCND1", "DIRAS3", "DUSP4", "BCL2", 
"E2F1", "E2F1", "BIK", "DIRAS3", "POMC", "NOX4", "TERT", "POLA2", 
"HIST1H2AM", "BCL2", "DUSP4", "RB1", "RB1", "RB1", "PTPRO", "RB1", 
"RB1", "RB1", "MERTK", "BCL2", "DIRAS3", "MYBL2", "AIM1", "RB1", 
"RB1", "RB1", "BIK", "CCND1", "DUSP4", "BIK", "CCNE1", "MYC"), 
    Kaiso = c("RB1", "RB1", "RB1", "RB1", "RB1", "RB1", "RB1", 
    "RB1", "RB1", "RB1"), `Fli-1` = c("RB1", "EGR1", "CD68", 
    "CD68", "TNC", "RB1", "MDM2", "FLI1", "FOS", "FOS", "MDM2", 
    "APOH", "FOS", "FOS", "FLI1", "PKD1", "RB1", "RB1", "TNC", 
    "CD68", "CD68", "RB1"), ATF = c("RB1", "TH", "TH", "RB1", 
    "CYCS", "CYCS", "FOS", "CEBPB", "FOS", "RB1", "RB1", "RB1"
    ), YY1 = c("RB1", "CDKN2A", "HOXD4", "HOXD4", "COL1A1", "SCARB1", 
    "MMP9", "CDKN2A", "THBS1", "BAT1", "PCNA", "PARP1", "APBB1", 
    "IFNB1", "DEK", "HOXB7", "HOXB4", "MYOD1", "DHFR", "DBH", 
    "DBH", "HOXB4", "ZHX1", "RB1", "HIST1H1T", "RPL7A", "TP53", 
    "TP53", "TP53", "CETP", "DNM1", "CDKN2A", "NPM1", "C2orf34", 
    "HOXD4", "HOXB4", "PEG3", "FOS", "BACE1", "GABPA", "BACE1", 
    "SURF1", "FOS", "PARP1", "DDIT3", "MYOD1", "PEG3", "ADA", 
    "PEG3", "RPL32", "RB1", "PEG3", "RB1", "THBS1", "GABPA", 
    "ACTA1", "GAA", "ADA", "C2orf34", "HOXB4", "HOXB4", "DMD", 
    "DMD", "TP53", "TP53", "TP53", "THBS1", "CSF1", "RB1", "RPL7A", 
    "FAS", "PAX2", "PAX2", "MYC"), `E2F-4` = c("RB1", "PCNA", 
    "DIRAS3", "DIRAS3", "POMC", "DIRAS3", "MYBL2", "RB1", "AURKB", 
    "DIRAS3", "MAP3K5", "DIRAS3", "DIRAS3", "POMC", "RB1", "RB1", 
    "DIRAS3", "MYBL2", "AIM1", "RB1"), ctcf = c("RB1", "CDKN2A", 
    "PIM1", "IGF2", "IGF2", "IGF2", "TERT", "H19", "H19", "H19", 
    "H19", "H19", "CDKN2A", "GRB10", "GRB10", "BRCA1", "H19", 
    "H19", "H19", "H19", "H19", "H19", "H19", "H19", "H19", "H19", 
    "PLK1", "GRB10", "GRB10", "GRB10", "GRB10", "BRCA1", "H19", 
    "H19", "H19", "H19", "H19", "GRB10", "GRB10", "RB1", "H19", 
    "H19", "H19", "H19", "H19", "H19", "H19", "H19", "H19", "H19", 
    "BRCA1", "GRB10", "GRB10", "H19", "H19", "H19", "H19", "H19", 
    "APP", "APP", "APP", "CDKN2A", "IGF2", "IGF2", "IGF2", "H19", 
    "H19", "H19", "H19", "H19", "H19", "H19", "H19", "H19", "H19", 
    "GRB10", "GRB10", "TERT", "H19", "H19", "H19", "H19", "H19", 
    "RB1", "RB1", "GRB10", "GRB10", "H19", "H19", "H19", "H19", 
    "H19", "PIM1", "H19", "H19", "H19", "H19", "H19", "GRB10", 
    "GRB10", "RB1", "GRB10", "GRB10", "M6PR", "M6PR", "M6PR", 
    "H19", "H19", "H19", "H19", "H19", "MYC"), `GABP-alpha` = c("RB1", 
    "HPSE", "ELA2", "ELA2", "SYVN1", "SYVN1", "SYVN1", "RRAS", 
    "BRCA1", "BRCA1", "BRCA1", "PYCARD", "BRCA1", "BRCA1", "BRCA1", 
    "ELA2", "ELA2", "ACHE", "PYCARD", "ERBB2", "MTIF2", "MTIF2", 
    "RB1", "TFAM", "PSEN1", "BRCA1", "BRCA1", "BRCA1", "PYCARD", 
    "NDST2", "ERBB2", "TOMM20", "ITGB4BP", "ERBB2", "TFAM", "PYCARD", 
    "GABPA", "TOMM70A", "ERBB2", "ACHE", "SKP2", "RB1", "RB1", 
    "HPSE", "GABPA", "MTIF2", "MTIF2", "ERBB2", "SCN4A", "ERBB2", 
    "ERBB2", "RB1", "ERBB2", "FAS", "ERBB2", "ITGB4BP"), MIZF = c("RB1", 
    "RB1", "RB1", "RB1", "RB1"), `ATF-2-xbb4` = c("RB1", "PLAU", 
    "SST", "TNF", "PENK", "IFNB1", "CCNA2", "RB1", "PLAT", "ATF2", 
    "SST", "FOS", "FOS", "RB1", "RB1", "PLAT", "FN1", "ATF3", 
    "PENK", "RB1", "ATF2"), `GABP-alpha:GABP-beta1` = c("RB1", 
    "ELA2", "SYVN1", "TNF", "ELA2", "RB1", "SULT1A3", "SULT1A1", 
    "SULT1A1", "RB1", "RB1", "SULT1A3", "RB1"), LRF = c("RB1", 
    "CDKN1A", "ADH5", "CDKN1A", "CDKN1A", "RB1", "CDKN1A", "FOS", 
    "FOS", "RB1", "RB1", "CDKN1A", "RB1", "MYC"), `LRH-1` = c("ABCC3", 
    "ABCC3", "SCARB1", "SCARB1", "SCARB1", "TCF1", "TCF1", "INHA", 
    "TCF4", "TCF4", "NR0B2", "CETP", "TCF1", "TCF1", "NR0B2"), 
    `VDR:RXR-alpha` = c("ABCC3", "CDKN1A", "CDKN1A", "NOS2A", 
    "CDKN1A", "CDKN1A", "CDKN1A", "LRP5", "LRP5", "LRP5", "VDR"
    ), HSF4 = "ABCC3", `C/EBPbeta` = c("ABCC3", "ADAMTS1", "ORM2", 
    "COL1A1", "CDKN1A", "GCH1", "CEBPA", "SCARB1", "CES2", "BCL2", 
    "TNF", "TNF", "LDLR", "CDKN1A", "MIF", "FOXF1", "FH", "NOS2A", 
    "NOS2A", "MGAT2", "CEBPA", "HSD17B8", "CDKN1A", "ICAM1", 
    "CYP17A1", "CPT1A", "SOD2", "CYP1A1", "INSR", "INSR", "DLX3", 
    "CDKN1A", "ADAMTS1", "BCL2", "RFC1", "PDGFRA", "PTGS2", "BCL2", 
    "SOD2", "P8", "SLC19A1", "PTGS2", "SMA3", "S100A9", "ALDH1A1", 
    "TNFRSF10B", "DUSP1", "BCL2", "ADRB3", "HAMP", "DUSP1", "PTGS2", 
    "LEP", "CPT1A", "RFC1", "MIF", "CYP1A1", "SERPINE1", "CES2", 
    "CDKN1A", "CLGN", "BCL2", "DUSP1", "PDGFRA", "ICAM1", "LDLR", 
    "FOXF1", "CYP1A1", "VDR"), `C/EBPalpha` = c("ABCC3", "GAPDH", 
    "SCD", "SCD", "ORM2", "ELA2", "CEBPA", "CEBPA", "CEBPA", 
    "SST", "CES2", "BCL2", "PPARG", "PPARG", "PPARG", "IVL", 
    "GOT1", "MIF", "MGAT2", "ELA2", "CEBPA", "CEBPA", "CEBPA", 
    "GOT1", "CEBPZ", "TCF4", "ICAM1", "SLC2A4", "CPT1A", "INSR", 
    "BCL2", "CETP", "ADPN", "SST", "PTGS2", "UCP1", "BCL2", "PTGS2", 
    "S100A9", "BCL2", "ADRB3", "SLC2A4", "DDIT3", "HAMP", "PTGS2", 
    "LEP", "LEP", "CPT1A", "MIF", "SERPINE1", "SERPINE1", "GAPDH", 
    "CES2", "BCL2", "ICAM1", "APOB", "APOB", "APOB", "CSF1", 
    "CSF1", "TF", "TF"), Sp3 = c("ABCC3", "ADAMTS1", "STAT1", 
    "SP1", "IGFBP4", "JARID1B", "RASSF1", "HPSE", "CDKN2C", "COL1A1", 
    "COL1A1", "CDKN1A", "IL12RB2", "AHRR", "BSG", "BSG", "COL11A2", 
    "SOCS1", "EPAS1", "GCH1", "SCTR", "SCTR", "ACE", "CEBPA", 
    "MYCN", "ULBP1", "TFAP2C", "CCND1", "SLC9A3", "SLC9A3", "SIX5", 
    "GHR", "DMRT1", "DMRT1", "FOSL1", "ITGAV", "NOS1", "NOS1", 
    "ALOX12", "ODC1", "ATP2A2", "APOBEC3G", "LMNA", "RET", "CYP7B1", 
    "TNF", "SLC9A2", "CXCL5", "BRCA1", "SMARCA3", "ITGB5", "CCND1", 
    "CCND1", "UCP2", "EGR1", "LDLR", "RET", "CDKN1A", "RASSF1", 
    "SOCS1", "INPPL1", "SOCS1", "HOXB7", "FH", "RASSF1", "BRCA1", 
    "CCND1", "CEBPA", "CCND1", "AHRR", "ITGAV", "DNASE2", "RASSF1", 
    "CDKN1A", "ATP1B1", "VEGF", "VEGF", "PHOX2A", "LPL", "LPL", 
    "TNC", "CYP17A1", "CYP17A1", "CYP17A1", "MMP14", "CPT1A", 
    "OPRD1", "SOD2", "SOD2", "CXCL5", "CDKN2C", "FLT1", "CCND1", 
    "MMP14", "INSR", "DLX3", "PDPN", "SLC20A1", "SLC20A1", "CDKN1A", 
    "RASSF1", "SIX5", "ADAMTS1", "HHEX", "TP53", "F2R", "F2R", 
    "CAPNS1", "BRCA1", "SOCS1", "NQO2", "RFC1", "TITF1", "CCND1", 
    "MMP2", "TGFBR2", "CETP", "PADI3", "RORA", "DNM1", "CCND1", 
    "FLI1", "TTF1", "IRS2", "IRS2", "ADPRH", "ADPRH", "UCP2", 
    "SOD2", "SOD2", "E2F1", "HMOX1", "PSAP", "ADRB1", "CLDN1", 
    "TGFBR2", "CLDN1", "CTSL", "SCTR", "SCTR", "TGFBR2", "ABCA2", 
    "MYH11", "ESR1", "SLC19A1", "HLF", "GABPA", "BAX", "SMARCC1", 
    "MYCN", "NR5A1", "LRP2", "ATP1B1", "SCGB2A1", "EDF1", "FLJ10847", 
    "DNMT1", "FLI1", "MYH11", "PLA2G7", "PLA2G7", "PHOX2A", "FOSL1", 
    "TNNI3", "PDPN", "SSTR2", "SSTR2", "HDAC4", "TLR2", "KCNJ2", 
    "GRIN1", "CPT1A", "HSPA8", "HAND1", "INPPL1", "HPSE", "GABPA", 
    "F2R", "F2R", "RFC1", "TGFBR2", "TNC", "SERPINE1", "EXO1", 
    "MERTK", "CDKN1A", "C4B", "DAG1", "SSTR2", "SSTR2", "RASSF1", 
    "PDF", "NES", "CAPNS1", "KCNF1", "TP53", "FN1", "CBS", "ASS", 
    "ASS", "ATF3", "PAPSS2", "SCN4A", "LAT", "LDLR", "SMARCC1", 
    "PSAP", "CYP51A1", "NOS3", "CCND1", "ULBP1", "KCNJ2", "SP3", 
    "ROR2", "IRS2", "IRS2", "STAT1", "DMRT1", "DMRT1", "APOBEC3G", 
    "SMARCA3", "PTGES", "PTTG1", "PYY", "RORA", "ROR1"), USF2 = c("GATA4", 
    "GATA4", "CEBPA", "TERT", "MSX1", "FASN", "FASN", "MSX1", 
    "MSX1", "THBS1", "ASPH", "ABCA1", "HSF2", "MSX1", "HOXB4", 
    "CEBPA", "HOXB4", "GATA4", "SF1", "CPT1A", "OPRD1", "SF1", 
    "MSX1", "PTGS2", "PTGS2", "MSX1", "HOXB4", "HMOX1", "GATA4", 
    "PTGS2", "PTGS2", "ASPH", "PF4", "BDNF", "NR5A1", "TERT", 
    "SHBG", "PTGS2", "PTGS2", "THBS1", "CPT1A", "MSX1", "SERPINE1", 
    "MSX1", "MSX1", "GATA4", "HOXB4", "HOXB4", "ABCA1", "THBS1", 
    "MSX1", "FASN", "FASN", "MSX1", "MSX1", "MYC", "BRCA2"), 
    usf1 = c("GATA4", "IGF2R", "TGFB1", "GATA4", "CEBPA", "CEBPA", 
    "ISG20", "TERT", "TERT", "CCND1", "SOX3", "MSX1", "FASN", 
    "FASN", "MSX1", "MSX1", "ASPH", "CTSD", "CCND1", "CCND1", 
    "ABCA1", "HOXB7", "HOXB7", "HOXB7", "MSX1", "HOXB4", "CCND1", 
    "CEBPA", "CEBPA", "CCND1", "TAC1", "TAC1", "HOXB4", "GATA4", 
    "ISG20", "SF1", "CPT1A", "OPRD1", "HAP1", "CCND1", "SF1", 
    "MSX1", "RFC1", "CCND1", "APP", "APP", "TBX2", "CCND1", "PTGS2", 
    "PTGS2", "MSX1", "HOXB4", "IGF2R", "HMOX1", "GATA4", "SLC19A1", 
    "PTGS2", "PTGS2", "BAX", "ASPH", "PF4", "PF4", "BDNF", "BDNF", 
    "NR5A1", "TERT", "TERT", "SHBG", "PTGS2", "PTGS2", "TYMS", 
    "TYMS", "TYMS", "CRYAA", "CRYAA", "CPT1A", "MSX1", "RFC1", 
    "SERPINE1", "SERPINE1", "MSX1", "TRIM25", "TRIM25", "MSX1", 
    "GATA4", "C4B", "C4B", "HOXB4", "HOXB4", "ABCA1", "MSX1", 
    "CBS", "FASN", "FASN", "CCNB1", "MSX1", "CCND1", "MSX1", 
    "MYC", "BRCA2"), `Dlx-2` = c("DLX5", "DLX5", "DLX5", "DLX5"
    ), `Dlx-1` = c("DLX5", "DLX5", "DLX5", "DLX5"), `mmu-miR-141` = c("DLX5", 
    "DLX5", "DLX5", "DLX5"), `mmu-miR-200a` = c("DLX5", "DLX5", 
    "DLX5", "DLX5"), `HIF-1alpha:arnt` = c("PGK1", "GAPDH", "LDHA", 
    "VEGF", "PGK1", "ID2", "BACE1", "BACE1", "EPO", "LEP", "LDHA", 
    "GAPDH", "TF", "NOS3"), `ENKTF-1` = c("PGK1", "PENK", "PGK1", 
    "PENK"), `HIF-1` = c("PGK1", "LDHA", "TERT", "HIF3A", "BHLHB2", 
    "PPARA", "PFKL", "NOS2A", "ENO1", "BHLHB2", "VEGF", "VEGF", 
    "PGK1", "HMOX1", "BACE1", "BACE1", "TERT", "EPO", "EPO", 
    "EPO", "EPO", "BHLHB3", "EDN1", "EDN1", "LDHA", "SERPINE1", 
    "TF", "TF", "TFRC"), `TIN-1` = c("PGK1", "PGK1"), POU2F1c = "ABL1", 
    POU3F1 = c("ABL1", "UTF1", "UTF1", "FGF4"), `hsa-miR-203` = c("ABL1", 
    "IRF1", "IRF1"), POU2F1a = c("ABL1", "UTF1", "UTF1", "FGF4"
    ), POU5F1 = c("ABL1", "SOX2", "FGF4", "FGF4", "PAX2"), POU2F1b = "ABL1", 
    `p53-isoform1` = c("LRDD", "TP73", "SESN1", "CDKN1A", "PTK2", 
    "TRAF4", "TP73", "CCNG1", "TP73", "PCNA", "CAV1", "IGFBP3", 
    "CDKN1A", "TP73", "FANCC", "IGFBP3", "TGFA", "SERPINB5", 
    "NDRG1", "HRAS", "CDKN1A", "NDRG1", "CDKN1A", "PTK2", "MMP2", 
    "MDM2", "DKK1", "TRAF4", "EGFR", "CART1", "MDM2", "IGFBP3", 
    "BAX", "TP73", "TNFRSF10B", "APC", "DUSP1", "DUSP1", "CAV1", 
    "TP73", "APC", "CX3CL1", "SERPINB5", "CDKN1A", "APC", "DUSP1", 
    "ATF3", "TP53INP1", "TP73", "TP73", "TP73", "DDB2", "FAS", 
    "DRG1"), `RelA-p65` = c("DIO2", "DIO2", "PTK2", "CCND1", 
    "CCND1", "CCND1", "GIP", "TNF", "TNF", "PTPN6", "IFNB1", 
    "IFNB1", "CCND1", "CCND1", "CCND1", "CCND1", "CCND1", "CCND1", 
    "IRF1", "NOS2A", "NOS2A", "CCND1", "CCND1", "CCND1", "CCND1", 
    "CCND1", "CCND1", "TAC1", "ICAM1", "SOD2", "ING2", "CCND1", 
    "CCND1", "CCND1", "PTK2", "TP53", "TP53", "TP53", "CCND1", 
    "CCND1", "CCND1", "MBP", "IRF4", "CCND1", "CCND1", "CCND1", 
    "PTGS2", "SOD2", "FOS", "PTGS2", "GNAI2", "GNAI2", "BDNF", 
    "TNFRSF10B", "FOS", "PTGS2", "TLR2", "IRF1", "MBP", "CD40", 
    "TP53", "TP53", "TP53", "FN1", "IKBKE", "ICAM1", "NFKB2", 
    "CSF1", "CCND1", "CCND1", "CCND1", "FAS", "CYBA"), `TTF-1` = c("DIO2", 
    "SLC5A5", "SLC5A5", "HHEX", "WNT7B", "CLDN18", "SLC5A5", 
    "SLC5A5"), `RXR-alpha:PPARgamma2` = "DIO2", CSX = c("DIO2", 
    "CALR", "MOV10L1", "HTR4", "CALR"), `GATA-4` = c("DIO2", 
    "NKX2-5", "NKX2-5", "SLC9A3", "HAND2", "DMRT1", "DMRT1", 
    "NKX2-5", "NKX2-5", "BCL2", "BCL2", "GIP", "MIF", "INHBB", 
    "INHBB", "MEF2C", "CYP17A1", "BCL2", "BCL2", "HHEX", "PDGFRA", 
    "CYP2E1", "BCL2", "BCL2", "NPPB", "NPPB", "FGF3", "FGF3", 
    "EPO", "FGF3", "FGF3", "BCL2", "BCL2", "MEF2C", "TNNI3", 
    "EDN1", "MIF", "AGTR1", "AGTR1", "BCL2", "BCL2", "PDGFRA", 
    "INHBB", "INHBB", "DMRT1", "DMRT1"), USF2a = c("IGF2R", "APP", 
    "APP", "IGF2R", "BDNF", "SERPINE1"), `hsa-miR-657` = c("IGF2R", 
    "IGF2R"), `hsa-miR-373` = c("CDH1", "VEGF", "CDH1", "CDH1", 
    "CDH1", "CDH1"), `HNF-3beta` = c("CDH1", "CDX2", "CDX2", 
    "FOXA1", "NEUROG3", "NEUROG3", "KCNJ11", "NEUROG3", "NEUROG3", 
    "GOT1", "TCF1", "AMBP", "GOT1", "PPP1R3C", "PPP1R3C", "CDH1", 
    "FOXA1", "HHEX", "CDH1", "TITF1", "TTF1", "KCNJ11", "WNT7B", 
    "WNT7B", "ALDOC", "TCF1", "IPF1", "IPF1", "IPF1", "IPF1", 
    "IPF1", "CRH", "CRH", "PPP1R3C", "PPP1R3C", "CDH1", "APOB", 
    "APOB", "CDH1", "IPF1", "IPF1", "IPF1", "IPF1", "IPF1"), 
    `LUN-isoform1` = c("CDH1", "CDH1", "CDH1", "CDH1", "CDH1"
    ), hoxd9 = c("CDH1", "CDH1", "CDH1", "HOXD9", "HOXD9", "HOXD9", 
    "CDH1", "CDH1"), `LEF-1` = c("CDH1", "GIP", "LEF1", "CDH1", 
    "CDH1", "AR", "NCAM1", "T", "NCAM1", "AR", "POU3F2", "POU3F2", 
    "FN1", "CDH1", "CDH1", "AR"), HNF3A = c("CDH1", "CDX2", "CDX2", 
    "FOXA1", "BCL2", "CDKN1B", "AMBP", "TCF4", "CDH1", "BCL2", 
    "FOXA1", "CDH1", "TITF1", "TTF1", "BCL2", "HSPA2", "BCL2", 
    "BCL2", "CDH1", "APOB", "APOB", "CDH1", "TF", "HSPA2"), `KER-1` = c("CDH1", 
    "CDH1", "CDH1", "CDH1", "CDH1"), `HNF-1alpha` = c("CDH1", 
    "FOXA3", "ACAT2", "AMBP", "TCF4", "DAP", "CDH1", "CDH1", 
    "CYP2E1", "APOH", "IPF1", "IPF1", "IPF1", "PKHD1", "DAP", 
    "CDH1", "NR1H4", "FOXA3", "APOB", "CDH1", "IPF1", "IPF1", 
    "IPF1"), `foxm1-isoform4` = c("CDH1", "CDX2", "CDX2", "CDH1", 
    "CDH1", "CDH1", "CDH1"), SIP1 = c("CDH1", "CDH1", "CDH1", 
    "CDH1", "CDH1"), MITF = c("CDH1", "CLCN7", "BCL2", "OSTM1", 
    "CDH1", "BCL2", "CDH1", "BCL2", "MC1R", "FOS", "MC1R", "BCL2", 
    "FOS", "CTSK", "BCL2", "CDH1", "CDH1"), `foxm1-isoform2` = c("CDH1", 
    "CDX2", "CDX2", "CDH1", "CDH1", "CDH1", "CDH1"), `ATF-2` = c("GAPDH", 
    "SST", "CCND1", "TNF", "CCND1", "CCND1", "EGR1", "CCND1", 
    "CCND1", "TSHR", "TSHR", "CCND1", "CCND1", "MMP2", "SST", 
    "CCND1", "PTGS2", "PTGS2", "PTGS2", "SSTR2", "SSTR2", "GAPDH", 
    "SSTR2", "SSTR2", "HRK", "CCND1", "PBK"), SRY = c("GAPDH", 
    "GAPDH", "GAPDH", "GAPDH", "GAPDH", "GAPDH"), `HIF2A:arnt` = c("GAPDH", 
    "FLT1", "GAPDH", "NOS3"), `C/EBPdelta` = c("GAPDH", "ORM2", 
    "PPARG", "PPARG", "NOS2A", "SOD2", "CYP1A1", "PDGFRA", "PTGS2", 
    "SOD2", "PTGS2", "TGFBR3", "GPX4", "GPX4", "PTGS2", "CYP1A1", 
    "SERPINE1", "SERPINE1", "GAPDH", "NGFB", "NGFB", "PDGFRA", 
    "CYP1A1"), `IRE-ABP` = c("GAPDH", "GAPDH"), `SF-1` = c("RLF", 
    "INSL3", "RLF", "SCARB1", "SCP2", "MIF", "CYP21A2", "CYP17A1", 
    "CYP17A1", "CYP17A1", "MC2R", "MC2R", "ADCY4", "MIF", "NR0B1", 
    "NR0B1", "OXT"), CREB1 = c("TSC22D3", "CDC2L2", "LDHA", "LDHA", 
    "GCH1", "JUN", "JUN", "SST", "SST", "SST", "CCND1", "CCND1", 
    "NOS1", "ALAS1", "ETV3", "TNF", "CYR61", "PENK", "BRCA1", 
    "CCND1", "CCND1", "CCND1", "CCND1", "EGR1", "EGR1", "EGR1", 
    "GABBR1", "ETV3", "SOX9", "SOX9", "SOX9", "SOX9", "MIF", 
    "MIF", "MIF", "INHA", "BRCA1", "NOS2A", "CCND1", "CCND1", 
    "ADCYAP1", "CCND1", "CCND1", "DBH", "B3GAT1", "BDKRB2", "TH", 
    "TH", "TH", "AANAT", "CPT1A", "SOD2", "CCND1", "CCND1", "B3GAT1", 
    "BRCA1", "PLAT", "CCND1", "CCND1", "CHGA", "CHGA", "CHGA", 
    "SFRP4", "SST", "SST", "SST", "CCND1", "CCND1", "PTGS2", 
    "PTGS2", "SOD2", "HMOX1", "CTSL", "FOS", "FOS", "FOS", "SOCS3", 
    "PTGS2", "PTGS2", "NR4A2", "BDNF", "BDNF", "CHGA", "CHGA", 
    "CHGA", "CCK", "CEBPB", "FOS", "FOS", "FOS", "GPX4", "GPX4", 
    "PTGS2", "PTGS2", "SSTR2", "SFRP4", "TPT1", "CRYAA", "CPT1A", 
    "SFRP4", "MIF", "MIF", "MIF", "LDHA", "LDHA", "EXO1", "SSTR2", 
    "ADRA1B", "PLAT", "ALAS1", "PER2", "PENK", "GABBR1", "CYP51A1", 
    "CCND1", "CCND1", "PBK", "BRCA2", "TPT1", "SOCS3"), `Oct-1` = c("TSC22D3", 
    "PLAU", "CDX2", "CDX2", "AHRR", "CDX2", "CDX2", "BCL2", "BAT1", 
    "TNF", "GADD45A", "PTPN6", "NOS2A", "AHRR", "CYP1A1", "BCL2", 
    "TFAP2A", "BCL2", "BCL2", "TNNI3", "CYP1A1", "BCL2", "CYP1A1"
    ), `ER-alpha` = c("TSC22D3", "JUN", "HMGCR", "TFAP2C", "TFAP2C", 
    "CCND1", "TNF", "BRCA1", "CCND1", "CCND1", "CKB", "CKB", 
    "MUC1", "BRCA1", "CCND1", "CCND1", "IGFBP6", "VEGF", "CCNG2", 
    "CCND1", "TP53", "IRS1", "BRCA1", "CCND1", "MMP2", "CCND1", 
    "PTMA", "LTF", "LTF", "ESR1", "MUC1", "LTF", "LTF", "SERPINE1", 
    "LRP16", "TP53", "CKB", "CKB", "MUC1", "PTMA", "MUC1", "CCND1", 
    "CYP1B1", "GAS6", "PEMT"), FOXO3a = c("TSC22D3", "KLF4", 
    "CDKN1B", "NOS2A", "NOS2A", "KLF4", "CCNG2", "SOD2", "HMGCS1", 
    "FBXO32", "AR", "TNFRSF1B", "IRS2", "SOD2", "SOCS3", "ESR1", 
    "PRDX3", "HMGCS1", "AR", "NR2C2", "FBXO32", "IRS2", "TNFRSF1B", 
    "AR", "SOCS3"), `Egr-1` = c("ADAMTS1", "TP73", "PTPRZ1", 
    "PTPRZ1", "GAD1", "HPSE", "SRF", "TGFB1", "TGFB1", "SOCS1", 
    "CD44", "CD44", "ACE", "PDGFC", "PDGFC", "PDGFA", "PDGFA", 
    "PDGFA", "PDGFA", "CCND1", "CCND1", "SLC9A3", "SRF", "DMRT1", 
    "DMRT1", "FOSL1", "NFKB1", "TP73", "THBS1", "CD44", "CD44", 
    "TP73", "RET", "TNF", "TNF", "TNF", "TNF", "TNF", "SLC9A2", 
    "PPARG", "GADD45A", "CCND1", "CCND1", "CCND1", "CCND1", "EGR1", 
    "EGR1", "EGR1", "EGR1", "LDLR", "RET", "PCSK2", "TP73", "SOCS1", 
    "SOCS1", "FH", "CAT", "CCND1", "CCND1", "CCND1", "CCND1", 
    "NDRG1", "NDRG1", "VAMP2", "CD44", "CD44", "ACHE", "ACHE", 
    "ACHE", "TH", "ICAM1", "NDRG1", "NDRG1", "MMP14", "SOD2", 
    "FLT1", "CCND1", "CCND1", "MMP14", "ADAMTS1", "TP53", "MYB", 
    "GAD1", "ELK1", "SOCS1", "CCND1", "CCND1", "CHGA", "CKLF", 
    "TGFBR2", "KLF5", "SRF", "ID2", "CCND1", "CCND1", "EGFR", 
    "SOD2", "ADRB1", "ADRB1", "SRF", "TGFBR2", "CTSL", "TGFBR2", 
    "ABCA2", "ALDOC", "TBXA2R", "SRF", "CHGA", "TP73", "EPO", 
    "AGTRAP", "NAB2", "CD44", "CD44", "ACHE", "ACHE", "ACHE", 
    "IPF1", "MYB", "KITLG", "ADA", "FOSL1", "CKLF", "THBS1", 
    "SRF", "HPSE", "TP73", "TWIST1", "AGTRAP", "TGFBR2", "TWIST1", 
    "SERPINE1", "ADA", "PDGFC", "PDGFC", "PDF", "ELK1", "TP53", 
    "PDGFA", "PDGFA", "PDGFA", "PDGFA", "FN1", "FN1", "THBS1", 
    "ICAM1", "SREBF1", "ATF3", "LDLR", "TWIST1", "TF", "TF", 
    "CCND1", "CCND1", "TP73", "PTPRZ1", "PTPRZ1", "FGF2", "FGF2", 
    "FGF2", "FGF2", "KITLG", "TP73", "DMRT1", "DMRT1", "TP73", 
    "TWIST1", "IPF1", "PTGES", "PTGES", "DRG1", "DRG1"), `NF-1A` = c("ADAMTS1", 
    "GSTP1", "GSTP1", "GSTP1", "ADAMTS1", "GSTP1", "PLAT", "ITGA5", 
    "ITGA5", "NR2C1", "NR2C1", "ADRA1B", "PLAT", "GSTP1"), `Sp1:Sp3` = c("ADAMTS1", 
    "COL1A1", "COL1A1", "ATP2A2", "HOXB7", "ADAMTS1", "ABCA2", 
    "ITGA5", "TWIST1", "TWIST1", "PDF", "LAT", "TWIST1", "TWIST1"
    ), GABP = c("ADAMTS1", "ADAMTS1", "TOMM70A"), irf1 = c("STAT1", 
    "STAT1", "SOCS1", "MMP9", "MMP9", "ISG20", "IFNB1", "IFNB1", 
    "SOCS1", "SOCS1", "NOS2A", "ISG20", "SOCS1", "PSMB9", "PSMB9", 
    "IL12A", "CARD4", "G1P2", "G1P2", "IL7", "IL7", "STAT1", 
    "STAT1", "CASP8", "MYD88"), `(STAT1alpha)2` = c("STAT1", 
    "IRF1", "ICAM1", "SOCS3", "IRF1", "ICAM1", "STAT1", "SOCS3"
    ), ZBP89 = c("STAT1", "CDKN1A", "CDKN1A", "ODC1", "CXCL5", 
    "CXCL5", "CDKN1A", "CDKN1A", "CDKN1A", "CDKN1A", "CXCL5", 
    "CXCL5", "CDKN1A", "CDKN1A", "VIM", "VIM", "VIM", "CDKN1A", 
    "CDKN1A", "STAT1"), `irf1:CBP` = c("STAT1", "STAT1"), `NF-Y` = c("SP1", 
    "HSPA1A", "HSPA1A", "SCD", "COL1A1", "COL1A1", "TARBP2", 
    "GCH1", "FASN", "THBS1", "STMN1", "CDKN1B", "HOXB7", "HOXB4", 
    "CAT", "HSPA1B", "HSPA1B", "MYBL1", "WBSCR14", "LAMA1", "HOXB4", 
    "MRPS12", "LPL", "SF1", "CPT1A", "NR0B2", "HBA1", "HBA1", 
    "DLX3", "SF1", "TP53", "FDPS", "THY1", "THY1", "TGFBR2", 
    "TGFBR2", "PDGFRB", "PDGFRB", "MYBL1", "HOXB4", "TARBP2", 
    "TGFBR2", "TGFBR2", "LAMA1", "TGFBR2", "TGFBR2", "DNAJB1", 
    "NR5A1", "GPX4", "GPX4", "HSPA1B", "HSPA1B", "THBS1", "CPT1A", 
    "FGF4", "HBA1", "HBA1", "TGFBR2", "TGFBR2", "HOXB4", "HOXB4", 
    "MRPS12", "TP53", "WBSCR14", "FN1", "THBS1", "CBS", "FASN", 
    "NR0B2", "ACTC", "FAS", "PTTG1"), `c-Ets-1` = c("SP1", "CDC2L2", 
    "SOCS1", "ATP2A3", "ATP2A3", "PDGFA", "CCND1", "GHR", "FOSL1", 
    "NFKB1", "ITGAV", "TNF", "TNF", "CAV1", "CCND1", "CCND1", 
    "SOCS1", "SOCS1", "MAL", "ECE1", "ECE1", "CCND1", "CCND1", 
    "PDGFD", "ITGAV", "THBD", "OPRD1", "ERBB2", "CCND1", "PSEN1", 
    "MYB", "SOCS1", "ERBB2", "CCND1", "MMP2", "TFAP2A", "MDM2", 
    "ERBB2", "CCND1", "FLI1", "MDM2", "TBXA2R", "ERBB2", "PF4", 
    "SMARCC1", "CD8A", "EPO", "FLI1", "PKD1", "MYB", "CAV1", 
    "FOSL1", "SERPINE1", "CLGN", "CLGN", "CYGB", "NR1H2", "NPR1", 
    "PDGFA", "ERBB2", "GGH", "ERBB2", "THBD", "ERBB2", "SMARCC1", 
    "CCND1", "TFRC", "TFRC", "TFRC", "ERBB2", "ERBB2"), HIF2A = c("CXCL12", 
    "CXCL12"), COE = c("CXCL12", "CXCL12"), `hsa-miR-23a` = c("CXCL12", 
    "C6orf134", "CXCL12", "HES1"), `hsa-miR-23b` = c("CXCL12", 
    "CXCL12"), PSMB1 = c("SLC18A2", "SLC18A2"), HSN3 = c("SLC18A2", 
    "SLC18A2"), JunB = c("IGFBP4", "PLAU", "JUN", "RELB", "FOSL1", 
    "IVL", "POMC", "MMP2", "MDM2", "MDM2", "POMC", "IL11", "SERPINB9", 
    "FOSL1", "AGTR1", "IL11"), JunD = c("IGFBP4", "PLAU", "PLAU", 
    "TGFB1", "JUN", "MMP9", "TERT", "CCND1", "CCND1", "RELB", 
    "FOSL1", "CCND1", "CCND1", "CCND1", "CCND1", "IVL", "CCND1", 
    "CCND1", "CCND1", "CCND1", "ICAM1", "CCND1", "CCND1", "CCND1", 
    "CCND1", "MMP2", "MDM2", "CCND1", "CCND1", "MDM2", "IL11", 
    "TERT", "EPO", "SERPINB9", "FOSL1", "AGTR1", "ICAM1", "CCND1", 
    "CCND1", "IL11", "FAS"), `hsa-miR-21` = c("TPM1", "MTAP", 
    "MARCKS", "SOX5", "RASA1", "PDCD4", "MARCKS", "MTAP"), ZEB = c("TP73", 
    "SSRP1", "TP73", "TP73", "TP73", "TP73", "TP73", "SSRP1", 
    "SCN4A", "TP73", "TP73", "TP73"), `E2F-1:DP-1` = c("TP73", 
    "CDKN2C", "CDKN2C", "TP73", "TP73", "STMN1", "TP73", "CDKN2C", 
    "CDKN2C", "TP73", "TP73", "PCSK6", "TP73", "TP73", "TP73"
    ), p73beta = c("TP73", "CDKN1A", "TP73", "TP73", "CDKN1A", 
    "TP73", "CDKN1A", "CDKN1A", "TP73", "ADA", "TP73", "ADA", 
    "CDKN1A", "TP73", "TP73", "TP73"), p73alpha = c("TP73", "CDKN1A", 
    "TP73", "TP73", "CDKN1A", "TP73", "CDKN1A", "CDKN1A", "MDM2", 
    "MDM2", "BAX", "TP73", "ADA", "TP73", "ADA", "CDKN1A", "TP73", 
    "TP73", "TP73"), `ZEB (1124 AA)` = c("TP73", "TP73", "TP73", 
    "TP73", "ATP1A1", "TP73", "TP73", "TP73", "TP73", "TP73"), 
    `hsa-let-7a` = c("KRAS", "KRAS", "HRAS", "KRAS", "HAP1", 
    "KRAS", "LIN28", "KRAS", "PRDM1"), PPARalpha = c("UGDH", 
    "MMP9", "UGDH", "FADS2", "G0S2", "UGDH", "UGDH", "HMGCS1", 
    "ACOX1", "ACOX1", "ACOX1", "PTGS2", "ACAA1", "ACAA1", "PTGS2", 
    "G0S2", "IPF1", "ACAA1", "ACAA1", "PTGS2", "HMGCS1", "UGDH", 
    "UGDH", "IPF1", "UGDH"), Gfi1 = c("GFI1B", "GFI1B", "CDKN1A", 
    "GFI1B", "GFI1B", "ELA2", "CEBPA", "IL6R", "ETS2", "E2F5", 
    "CDKN1A", "ELA2", "CEBPA", "CDKN1A", "CDKN1A", "E2F5", "BAX", 
    "JAK3", "CDKN1A", "GFI1", "MYC"), gfi1b = c("GFI1B", "CDKN1A", 
    "SOCS1", "GFI1B", "CDKN1A", "SOCS1", "SOCS1", "CDKN1A", "CDKN1A", 
    "SOCS1", "SOCS3", "CDKN1A", "GFI1", "GFI1", "SOCS3"), `T3R-alpha` = c("KCNQ4", 
    "KCNQ4", "SCD", "SCD", "CD44", "RARB", "CD44", "KCNQ4", "KCNQ4", 
    "MYOD1", "CD44", "SLC2A4", "MDM2", "MBP", "MDM2", "CD44", 
    "SLC2A4", "MYOD1", "ALOX5", "MBP", "RARB", "OXT"), `(T3R-alpha)2` = c("KCNQ4", 
    "KCNQ4", "MYOD1", "MDM2", "MDM2", "MYOD1", "ACTA1"), `T3R-beta` = c("KCNQ4", 
    "KCNQ4", "MBP", "NCOA4", "MBP"), `IRF-3` = c("IRF7", "IFNB1", 
    "IFNB1", "NOS2A", "USP18", "IL12A", "G1P2", "G1P2", "G1P2", 
    "USP18"), `IRF-3:IRF-7` = "IRF7", `IRF-7` = c("IRF7", "IFNB1", 
    "G1P2"), `IRF-3:IRF-7:CBP:p300` = c("IRF7", "IFNB1"), `GATA-2` = c("YBX1", 
    "YBX1", "WT1", "WT1", "HBA1", "WT1", "MMP2", "MMP2", "MBP", 
    "MBP", "WT1", "WT1", "NFIL3", "EPO", "EPO", "TNNI3", "HBA1", 
    "EDN1", "EDN1", "PRG2", "PRG2", "MBP", "MBP", "WT1", "NOS3", 
    "NOS3", "EPOR", "YBX1", "YBX1"), `c-Myc:Max` = c("YBX1", 
    "TERT", "WRN", "BAX", "TERT", "YBX1"), `c-Myc` = c("YBX1", 
    "DDX18", "CDC25A", "TERT", "TERT", "ODC1", "POLA2", "VEGF", 
    "CDK4", "ERBB2", "ERBB2", "ERBB2", "PTMA", "EIF4E", "EIF4E", 
    "EIF4E", "ERBB2", "TERT", "TERT", "POLA2", "ERBB2", "ERBB2", 
    "PTMA", "ERBB2", "ERBB2", "ERBB2", "MYC", "YBX1"), `GATA-1` = c("YBX1", 
    "ITGAV", "WT1", "WT1", "INHA", "INHA", "INHA", "INHA", "AIP", 
    "AIP", "AIP", "GPX1", "INHBB", "INHBB", "ITGAV", "HMBS", 
    "HMBS", "HMBS", "ALOX15", "HBA1", "HBA1", "HBA1", "HBA1", 
    "WT1", "RFC1", "CKLF", "MBP", "FLI1", "CYCS", "WT1", "CYCS", 
    "WT1", "ALOX15", "TBXA2R", "NFIL3", "PF4", "PF4", "APOH", 
    "EPO", "EPO", "FLI1", "CKLF", "HBA1", "HBA1", "HBA1", "HBA1", 
    "RFC1", "PRG2", "MBP", "E2F2", "ADRA2B", "WT1", "INHBB", 
    "INHBB", "AGGF1", "HOXB2", "KLF1", "KLF1", "KLF1", "EPOR", 
    "EPOR", "EPOR", "YBX1"), Ku80 = c("ATP7B", "AHRR", "NFKB1", 
    "AHRR", "CYP1A1", "CYP1A1", "CYP1A1"), Ku70 = c("ATP7B", 
    "NFKB1", "ALOX15", "ALOX15"), Tbx2 = c("CDKN2A", "CDKN2A", 
    "CDKN1A", "CDKN1A", "CDKN2A", "CDKN2A", "CDKN1A", "CDKN1A", 
    "CDKN1A", "CDKN1A", "CDKN1A", "CDKN1A", "CDKN2A", "CDKN2A", 
    "CDKN1A", "CDKN1A"), `SREBP-1a` = c("SLC25A1", "SCD", "CDKN1A", 
    "FASN", "PPARG", "LDLR", "CDKN1A", "FH", "WBSCR14", "CDKN1A", 
    "NR0B2", "CDKN1A", "SLC25A1", "FDPS", "PCSK9", "PTGS2", "PTGS2", 
    "FDFT1", "PTGS2", "CIC", "CDKN1A", "WBSCR14", "FDFT1", "FASN", 
    "LDLR", "ACLY", "IDH1", "NR0B2", "CYP51A1", "PCSK9"), `SREBP-1` = c("SLC25A1", 
    "HMGCR", "ADD1", "FASN", "FASN", "PPARG", "CAV1", "CAV1", 
    "LDLR", "FH", "SLC2A4", "GPAM", "SLC25A1", "FDPS", "ADD1", 
    "IRS2", "SLC2A4", "CAV1", "CAV1", "SREBF1", "FASN", "FASN", 
    "LDLR", "ACLY", "LPIN1", "CYP51A1", "IRS2"), `SREBP-1c` = c("SLC25A1", 
    "CASP2", "FASN", "CASP2", "SLC25A1", "IRS2", "FDFT1", "CIC", 
    "ELOVL5", "FDFT1", "FASN", "IRS2"), `NF-AT2` = c("PDCD1", 
    "MMP9", "BCL2", "BCL2", "TNF", "NFATC1", "ITGB3", "ITGB3", 
    "ACHE", "MMP14", "CCNA2", "MMP14", "BCL2", "BCL2", "FCER2", 
    "PTGS2", "BCL2", "BCL2", "PTGS2", "BCL2", "BCL2", "ACHE", 
    "PTGS2", "DSCR1", "BCL2", "BCL2", "CALCR", "TF", "IL17", 
    "MYC"), STAT5B = c("CCND2", "CDKN1A", "CDKN1A", "PIM1", "CCND1", 
    "CCND1", "CCND1", "CCND1", "CCND2", "FASN", "CCND1", "CCND1", 
    "CCND1", "CCND1", "CCND1", "CCND1", "CCND1", "CCND1", "WARS2", 
    "WARS2", "CDKN1A", "CDKN1A", "IRF1", "IGFALS", "ONECUT1", 
    "CISH", "CISH", "CCND1", "CCND1", "CCND1", "CCND1", "CCND1", 
    "CCND1", "CCND1", "CCND1", "OSM", "CDKN1A", "CDKN1A", "CCND1", 
    "CCND1", "CCND1", "CCND1", "CDKN1A", "CDKN1A", "CCND1", "CCND1", 
    "CCND1", "CCND1", "CCND2", "CCND2", "CCND1", "CCND1", "CCND1", 
    "CCND1", "CCND2", "OSM", "CCND2", "SOCS3", "ONECUT1", "CCND2", 
    "CCND2", "CCND2", "CCND2", "IRF1", "CDKN1A", "CDKN1A", "PIM1", 
    "FASN", "CCND1", "CCND1", "CCND1", "CCND1", "CCND2", "SOCS3"
    ), AML1 = c("CCND2", "PLAU", "CDKN2B", "CCND2", "IGFBP3", 
    "IGFBP3", "CDKN2B", "CCND2", "CCND2", "CCND2", "CCND2", "IGFBP3", 
    "CCND2", "CCND2", "CCND2", "CCND2", "CDKN2B", "CDKN2B", "CDKN2B", 
    "LAT", "CCND2"), STAT5 = c("CCND2", "CDKN1A", "CCND2", "CDKN1A", 
    "IRF1", "IRF1", "CDKN1A", "CDKN1A", "CCND2", "IRF4", "CCND2", 
    "CCND2", "CCND2", "SOCS3", "CCND2", "CCND2", "CCND2", "CCND2", 
    "IRF1", "IRF1", "CDKN1A", "CCND2", "MYD88", "SOCS3"), GLI = c("CCND2", 
    "CCND2", "BCL2", "IGFBP6", "BCL2", "CCND2", "CCND2", "JUP", 
    "CCND2", "BCL2", "CCND2", "CCND2", "CCND2", "JUP", "CCND2", 
    "BCL2", "CCND2", "PTCH", "PTCH", "PTCH", "PTCH", "BCL2", 
    "CCND2"), STAT5A = c("CCND2", "CDKN1A", "SOCS1", "PIM1", 
    "CCND1", "CCND1", "CCND1", "CCND2", "FASN", "FOXO1A", "CCND1", 
    "CCND1", "CCND1", "CCND1", "CCND1", "CCND1", "WARS2", "WARS2", 
    "CDKN1A", "IRF1", "IGFALS", "SOCS1", "SOCS1", "ONECUT1", 
    "CISH", "CISH", "CCND1", "CCND1", "CCND1", "CCND1", "CCND1", 
    "CCND1", "CDKN1A", "CCND1", "CCND1", "CCND1", "CDKN1A", "SOCS1", 
    "CCND1", "CCND1", "CCND1", "CCND2", "FCER2", "ACOX1", "CCND2", 
    "CCND1", "CCND1", "CCND1", "CCND2", "CCND2", "ONECUT1", "CCND2", 
    "CCND2", "CCND2", "CCND2", "IRF1", "CDKN1A", "PIM1", "FASN", 
    "CCND1", "CCND1", "CCND1", "CCND2"), `BCL-6` = c("CCND2", 
    "CCND2", "TP53", "CCND2", "FCER2", "FCER2", "CCND2", "CCND2", 
    "CCND2", "CCND2", "CCND2", "CCND2", "CCND2", "PRDM1", "TP53", 
    "CCND2"), pitx2 = c("GAD1", "POMC", "GAD1", "POMC"), HSF1 = c("HSPA1A", 
    "HSPA1A", "HSPA1A", "HSPA1A", "TNF", "HSPA1B", "HSPA1B", 
    "HMOX1", "HSPA1B", "HSPA1B"), HSTF = c("HSPA1A", "HSPA1B", 
    "HSPA1B"), HSF2 = c("HSPA1A", "HSPA1A", "HSPA1B", "HSPA1B", 
    "HSPA1B", "HSPA1B"), `NFI/CTF` = c("HSPA1A", "SLC25A5", "NPY", 
    "HSPA1B", "HSPA1B", "LHX3"), `Ku70:Ku80` = c("HSPA1A", "HSPA1A", 
    "HSPA1A"), `MTF-1` = c("HSPA1A", "HSPA1B", "HMOX1", "HSPA1B", 
    "SLC30A1", "SLC30A1"), ku86 = "HSPA1A", `HSF1-L` = c("HSPA1A", 
    "TNF", "TCP1", "CCT7", "HSPA1B", "HSPA1B", "CCT4", "CCT8", 
    "CCT2", "CCT5"), CBTF = c("HSPA1A", "HSPA1B", "HSPA1B"), 
    HSF2B = c("HSPA1A", "HSPA1B", "HSPA1B"), `hsa-miR-1` = c("HSPA1A", 
    "HCN2", "FOXP1", "CAND1", "HCN2", "HSPA1B", "ADAR", "G6PD", 
    "HSPD1", "BDNF", "HSPA1B", "HCN4"), `NF-1C` = c("HSPA1A", 
    "COL1A1", "CDKN1A", "JUN", "SLC25A5", "CDKN1A", "HSPA1B", 
    "CDKN1A", "GFAP", "CYP17A1", "HMGB1", "HBA1", "ITGA6", "CDKN1A", 
    "HMGB1", "KLF5", "SCGB2A1", "HSPA1B", "HBA1", "SERPINE1", 
    "SERPINE1", "CDKN1A", "C4B", "CBS", "TF", "SP3", "ACTC"), 
    hsf = c("HSPA1A", "HSPA1B", "HSPA1B"), HSF = c("HSPA1A", 
    "HSPA1B", "HSPA1B"), `HSF1-S` = c("HSPA1A", "HSPA1B", "HSPA1B"
    ), HSF2A = c("HSPA1A", "TCP1", "CCT7", "HSPA1B", "HSPA1B", 
    "CCT4", "CCT8", "CCT2", "CCT5"), `rno-miR-1` = c("HSPA1A", 
    "HSPD1"), TFIID = c("HSPA1A", "HSPA1B", "GFAP", "HIST2H4", 
    "MBP", "HIST2H4", "HSPA1B", "MBP", "TF"), TBP = c("HSPA1A", 
    "ACE", "ACE", "ACE", "IGF2", "IRF1", "TGFA", "HSPA1B", "DHFR", 
    "GFAP", "GFAP", "PADI3", "IGF2", "PF4", "EPO", "ADA", "RPL32", 
    "HSPA1B", "IRF1", "ADA", "MYF6"), AML3 = c("GNAS", "COL1A1", 
    "COL1A1", "MMP9", "TERT", "GNAS", "GNAS", "GNAS", "GNAS", 
    "GNAS", "SMAD6", "GNAS", "SOST", "GNAS", "ESR1", "GNAS", 
    "TERT", "TNFRSF11B", "TNFRSF11B", "GNAS", "GNAS", "GNAS", 
    "GNAS", "GNAS", "GNAS", "GNAS"), `c-Myb-isoform1` = c("SFRS2", 
    "KIT", "SFRS2", "KIT"), CREB = c("SCD", "TRH", "LDHA", "GCH1", 
    "HMGCR", "SST", "SST", "CCND1", "CCND1", "FASN", "PENK", 
    "CCND1", "CCND1", "CCND1", "CCND1", "EGR1", "CCND1", "CCND1", 
    "CCND1", "CCND1", "DBH", "ACHE", "TH", "GFAP", "CPT1A", "CCNA2", 
    "CCNA2", "CCND1", "CCND1", "PSEN1", "PLAT", "PLAT", "CCND1", 
    "CCND1", "SST", "SST", "CCND1", "CCND1", "LTF", "FOS", "CEBPD", 
    "BDNF", "CCK", "CEBPB", "CEBPB", "LTF", "FOS", "ACHE", "STAT3", 
    "STAT3", "CRH", "RPL10", "ADRB2", "JUNB", "JUNB", "CPT1A", 
    "CRH", "NOV", "LDHA", "STAT3", "STAT3", "CLGN", "PPP2CA", 
    "PLAT", "PLAT", "FN1", "FN1", "FN1", "FASN", "PENK", "CYP51A1", 
    "CCND1", "CCND1"), `LXR-alpha:RXR-alpha` = c("SCD", "SCARB1", 
    "SCARB1", "SCARB1", "ADD1", "ADD1", "ADD1", "ADD1", "FASN", 
    "FASN", "FASN", "TNF", "LDLR", "ABCA1", "ABCA1", "ABCA1", 
    "FH", "WBSCR14", "POMC", "LPL", "LPL", "SLC2A4", "SLC2A4", 
    "SLC2A4", "ACOX1", "FDPS", "CETP", "ADD1", "ADD1", "ADD1", 
    "ADD1", "POMC", "SLC2A4", "SLC2A4", "SLC2A4", "ABCA1", "ABCA1", 
    "ABCA1", "WBSCR14", "NR1D1", "SREBF1", "SREBF1", "SREBF1", 
    "SREBF1", "FASN", "FASN", "FASN", "LDLR"), `SCD1/BP` = "SCD", 
    GR = c("ORM2", "POMC", "HRAS", "POMC", "CRH", "CRH", "CRH", 
    "CRH", "AGTR1"), `C/EBPbeta:C/EBPalpha` = "ORM2", `C/EBPbeta(p35):C/EBPalpha(p30)` = "ORM2", 
    `C/EBPbeta(p20)` = c("ORM2", "FOS", "FOS"), `GABP-beta` = c("HPSE", 
    "BRCA1", "BRCA1", "PYCARD", "BRCA1", "BRCA1", "PYCARD", "TFAM", 
    "BRCA1", "BRCA1", "PYCARD", "NDST2", "TFAM", "PYCARD", "HPSE", 
    "FAS"), SRF = c("SRF", "SRF", "THBS1", "CYR61", "EGR1", "EGR1", 
    "EGR1", "EGR1", "MYOD1", "ELK1", "CNN1", "CNN1", "CNN1", 
    "SRF", "SRF", "FOS", "FOS", "FOS", "FOS", "FOS", "MYH11", 
    "MYH11", "SRF", "FOS", "FOS", "FOS", "FOS", "FOS", "MYH11", 
    "MYH11", "MYOD1", "JUNB", "EGR2", "THBS1", "SRF", "NR1H2", 
    "DMD", "DMD", "ELK1", "THBS1", "ACTB", "ACTB", "ACTC", "ACTC", 
    "BARX2"), `SRF-L` = c("SRF", "SRF", "EGR1", "SRF", "SRF", 
    "FOS", "SRF", "FOS", "EGR2", "SRF", "ACTA1", "FOSB", "DMD", 
    "ACTC"), `Elk1-isoform1` = c("SRF", "SRF", "TNF", "ELK1", 
    "SRF", "SRF", "FOS", "SRF", "FOS", "SRF", "ELK1", "ACTB", 
    "ACTB", "NOS3"), `SRC-1:T3R-beta1` = "TRH", `T3R-alpha1:RXR-beta:SRC-1` = "TRH", 
    `RXR-beta:T3R-beta1:SRC-1` = "TRH", `T3R-alpha1` = c("TRH", 
    "CTNNB1", "MBP", "MBP"), `STAT1:STAT3` = c("TRH", "PIM1", 
    "CDKN1B", "IRF1", "IRF1", "FOS", "FOS", "FOS", "FOS", "IRF1", 
    "IRF1", "PIM1", "MYC"), `T3R-alpha1:RXR-beta` = c("TRH", 
    "MBP", "MBP"), `NCOR1:T3R-beta:T3R-beta` = "TRH", `RXR-beta:T3R-beta1` = c("TRH", 
    "MBP", "MBP"), `RXR-alpha:T3R-beta1` = c("TRH", "ADD1", "TSHR", 
    "WBSCR14", "ADD1", "WBSCR14", "SREBF1"), `(T3R-beta1)2` = c("TRH", 
    "MBP", "MBP"), `T3R-beta1` = c("TRH", "TRH", "CEBPA", "CEBPA", 
    "ATP1B1", "MBP", "EGFR", "ATP1B1", "MBP"), `T3R-alpha1:SRC-1` = "TRH", 
    `(T3R-beta)2` = "TRH", STAT1 = c("TRH", "CDKN1A", "PIM1", 
    "CCND1", "FASN", "KLF4", "LY6E", "CCND1", "CCND1", "IVL", 
    "CDKN1A", "IRF1", "IRF1", "MUC1", "FCGRT", "NOS2A", "KLF4", 
    "CCND1", "CCND1", "CDKN1A", "ICAM1", "ICAM1", "LPL", "ACAT1", 
    "CCND1", "CDKN1A", "CCND1", "FCER2", "PSMB9", "PSMB9", "IL6ST", 
    "CCND1", "FOS", "FOS", "BACE1", "CEBPD", "BACE1", "MUC1", 
    "FOS", "FOS", "HAMP", "G1P2", "IRF1", "IRF1", "CDKN1A", "CD40", 
    "PIM1", "IL6ST", "ICAM1", "ICAM1", "FASN", "MUC1", "MUC1", 
    "IRF8", "CCND1", "MYD88", "MYC", "PEMT"), STAT3 = c("TRH", 
    "CDKN1A", "PIM1", "SLC9A3", "EGR1", "CDKN1A", "IRF1", "IRF1", 
    "CISH", "POMC", "CDKN1A", "GADD45B", "ICAM1", "ICAM1", "VEGF", 
    "MCL1", "CDKN1A", "MMP2", "FAAH", "VIM", "IL6ST", "HMOX1", 
    "FOS", "FOS", "SOCS3", "CEBPD", "POMC", "DUSP1", "FOS", "FOS", 
    "DUSP1", "STAT3", "STAT3", "JAK3", "TWIST1", "IRF1", "IRF1", 
    "TWIST1", "STAT3", "STAT3", "CDKN1A", "CLGN", "PIM1", "IL6ST", 
    "DUSP1", "ICAM1", "ICAM1", "TWIST1", "NOS3", "TWIST1", "MYD88", 
    "MYC", "MYC", "SOCS3"), `T3R-beta:RXR-alpha` = c("TRH", "CPT1A", 
    "CPT1A"), foxo4 = c("BCL6", "RBL2", "RBL2", "BCL6"), `hsa-miR-127` = c("BCL6", 
    "BCL6"), `c-Jun` = c("PLAU", "PLAU", "TGFB1", "CD44", "JUN", 
    "JUN", "JUN", "JUN", "SST", "MMP9", "TERT", "GSTP1", "CCND1", 
    "CCND1", "RELB", "CD44", "VIL2", "TNF", "TNF", "TNF", "TNF", 
    "PENK", "BRCA1", "GSTP1", "IFNB1", "NPY", "CCND1", "CCND1", 
    "CCND1", "CCND1", "IVL", "BRCA1", "CCND1", "CCND1", "CCND1", 
    "CCND1", "DBH", "CD44", "TH", "ICAM1", "GSTP1", "JUND", "CCND1", 
    "CCND1", "TP53", "GSTP1", "BRCA1", "CCND1", "CCND1", "MMP2", 
    "MMP2", "VIM", "VIM", "APP", "SST", "CCND1", "CCND1", "PTGS2", 
    "PTGS2", "HMOX1", "SOCS3", "PTGS2", "PTGS2", "TBXA2R", "WEE1", 
    "CEBPD", "IL11", "TERT", "JUND", "CD44", "PTGS2", "PTGS2", 
    "SERPINB9", "SSTR2", "EDN1", "AGTR1", "CLGN", "PRDX1", "SSTR2", 
    "HRK", "TP53", "GSTP1", "FN1", "ICAM1", "SCNN1B", "SCNN1B", 
    "SCNN1B", "ATF3", "CSF1", "CSF1", "PENK", "CCND1", "CCND1", 
    "TFRC", "FGF2", "IL11", "FAS", "SOCS3"), `ATF-2-isoform2` = c("PLAU", 
    "TNF"), Pbx1b = c("PLAU", "PLAU", "HOXB1", "CYP17A1", "HOXB1"
    ), `Pbx1:Prep1` = c("PLAU", "SST", "SST", "HOXB2"), `Oct-2` = c("PLAU", 
    "BCL2", "TH", "LYN", "BCL2", "BCL2", "BCL2", "BCL2"), PEA3 = c("PLAU", 
    "PLAU", "UTF1", "CAV1", "ZHX1", "UTF1", "ERBB2", "ERBB2", 
    "ERBB2", "PTGS2", "PTGS2", "B4GALT1", "B4GALT1", "FOS", "PTGS2", 
    "PTGS2", "BAX", "SMA3", "ERBB2", "SURF1", "FOS", "CAV1", 
    "PTGS2", "PTGS2", "CLGN", "ERBB2", "ERBB2", "CSF1", "ERBB2", 
    "ERBB2", "ERBB2"), Pbx1a = c("PLAU", "PLAU", "HOXB1", "HOXB1", 
    "HOXB2"), `c-Ets-2` = c("PLAU", "SOCS1", "CCND1", "CCND1", 
    "FOSL1", "BRCA1", "CCND1", "CCND1", "CCND1", "CCND1", "SOCS1", 
    "SOCS1", "BRCA1", "KIT", "CCND1", "CCND1", "CCND1", "CCND1", 
    "ERBB2", "CCND1", "CCND1", "PSEN1", "PSEN1", "BRCA1", "SOCS1", 
    "ERBB2", "CCND1", "CCND1", "MMP2", "TGFBR2", "ERBB2", "CCND1", 
    "CCND1", "HMOX1", "TGFBR2", "TGFBR2", "ERBB2", "SMARCC1", 
    "SURF1", "FOSL1", "TGFBR2", "SERPINE1", "ERBB2", "ERBB2", 
    "ERBB2", "SMARCC1", "CCND1", "CCND1", "ERBB2", "ERBB2", "KIT"
    ), `nerf-isoform2` = c("PLAU", "CD79B", "LYN", "JUNB"), `UEF-1` = "PLAU", 
    Prep1 = c("PLAU", "PLAU", "HOXB1", "PF4", "PF4", "HOXB1", 
    "HOXB2"), `Fra-1` = c("PLAU", "TGFB1", "SST", "MMP9", "GSTP1", 
    "FOSL1", "GSTP1", "IVL", "TH", "GSTP1", "GSTP1", "MMP2", 
    "MDM2", "SST", "MDM2", "IL11", "FOSL1", "CLGN", "GSTP1", 
    "IL11"), Pbx2 = c("PLAU", "PLAU", "PAX3"), URTF = "PLAU", 
    `AP-1` = c("PLAU", "TGFB1", "COL1A1", "CD44", "JUN", "MMP9", 
    "GSTP1", "PDGFA", "CCND1", "FOSL1", "ALAS1", "CD44", "TNF", 
    "PENK", "GSTP1", "NPY", "CCND1", "CCND1", "TIMP3", "IVL", 
    "ELN", "AIP", "AIP", "NOS2A", "MYOD1", "CCND1", "CCND1", 
    "DBH", "CD44", "TH", "ICAM1", "VEGF", "GSTP1", "GFAP", "JUND", 
    "CDK5", "HMBS", "HMBS", "SOD2", "CCND1", "HBA1", "HBA1", 
    "TP53", "GSTP1", "MYB", "CCND1", "RBP4", "MDM2", "VIM", "RBP4", 
    "CD226", "CCND1", "SMAD7", "SOD2", "HMOX1", "HMOX1", "SMAD7", 
    "LTF", "FOS", "FOS", "MDM2", "WEE1", "MME", "ITGA5", "CCK", 
    "EPO", "JUND", "LTF", "CD44", "FOS", "FOS", "MYB", "MYOD1", 
    "FOSL1", "GRIN1", "HBA1", "HBA1", "EDN1", "AGTR1", "CLGN", 
    "CLGN", "TP53", "GSTP1", "PDGFA", "ALAS1", "TIMP3", "ICAM1", 
    "CSF1", "PENK", "TF", "TF", "CCND1", "SP3", "KLF1", "MYC", 
    "ELN"), `c-Fos` = c("PLAU", "PLAU", "HBEGF", "CD44", "JUN", 
    "SST", "MMP9", "CCND1", "FOSL1", "GIP", "CD44", "PENK", "CCND1", 
    "CCND1", "NFATC1", "CCND1", "CCND1", "DBH", "DBH", "POMC", 
    "CD44", "TH", "ICAM1", "JUND", "CCND1", "TP53", "CCND1", 
    "MMP2", "MDM2", "VIM", "SST", "CCND1", "PTGS2", "RAB11A", 
    "FOS", "MDM2", "SOCS3", "PTGS2", "GNAI2", "GNAI2", "WEE1", 
    "WEE1", "POMC", "IL11", "JUND", "CD44", "FOS", "PTGS2", "SERPINB9", 
    "FOSL1", "EDN1", "AGTR1", "AGTR1", "CLGN", "CLGN", "TP53", 
    "ICAM1", "CSF1", "PENK", "CCND1", "IL11", "FAS", "SOCS3"), 
    `UEF-2` = "PLAU", `UEF-3` = "PLAU", PREP1 = "PLAU", `hsa-miR-193b` = "PLAU", 
    `UEF-4` = "PLAU", `DDB1:DDB-2:hnRNPA1-A:Sp1` = "EIF2AK1", 
    `usf1:USF2` = c("TGFB1", "CEBPA", "TERT", "FASN", "THBS1", 
    "CTSD", "CEBPA", "NR5A1", "NR5A1", "TERT", "THBS1", "THBS1", 
    "FASN", "BRCA2"), TFAP4 = c("TGFB1", "MC2R"), `(usf1)2` = c("TGFB1", 
    "PRNP", "PRNP", "KCNJ2", "KCNF1", "KCNJ2"), `Fra-2` = c("TGFB1", 
    "MMP9", "RELB", "FOSL1", "BRCA1", "ABCA1", "ABCA1", "IVL", 
    "BRCA1", "DBH", "TH", "ICAM1", "BRCA1", "MMP2", "IL11", "EPO", 
    "CEBPB", "FOSL1", "TPT1", "CLGN", "ABCA1", "ABCA1", "ICAM1", 
    "IL11", "TPT1"), `c-Jun:c-Fos` = c("TGFB1", "CD44", "CD44", 
    "ELN", "CD44", "ESR1", "MME", "CD44", "ELN"), `TCF-4` = c("TCF7", 
    "CCND1", "FOSL1", "GIP", "CCND1", "CCND1", "NOS2A", "CCND1", 
    "CCND1", "TCF7", "CCND1", "CCND1", "CCND1", "FOSL1", "CCND1", 
    "MYC"), `p50:RelA-p65` = c("MTHFR", "MTHFR", "MMP9", "NFKBIA", 
    "RELB", "MTHFR", "TNF", "CXCL5", "IFNB1", "NFKBIA", "IRF1", 
    "FCGRT", "ICAM1", "OPRD1", "SOD2", "CXCL5", "PTGS2", "SOD2", 
    "PTGS2", "BAX", "NR4A2", "PTGS2", "SERPINB9", "JUNB", "IRF1", 
    "SDC4", "ICAM1", "JAG1", "JAG1", "MTHFR", "MYC"), `E2F-3:DP-1` = c("CDKN2C", 
    "CDKN2C"), `DP-1` = c("CDKN2C", "CAV1", "POMC", "POMC", "CDKN2C", 
    "POMC", "POMC", "CAV1"), E2F = c("CDKN2C", "H2AFX", "TERT", 
    "H2AFX", "MYBL2", "CDKN2C", "TERT", "PCSK6", "GGH", "MYBL2", 
    "SP3", "PBK"), `DP-1:E2F-4` = c("CDKN2C", "STMN1", "CDKN2C"
    ), `NF-AT4` = "MYOG", six4 = "MYOG", `Six-1` = c("MYOG", 
    "MYOG"), `COUP-TF2` = c("MYOG", "MOS", "MOS", "MYOD1", "LPL", 
    "CETP", "MYOD1", "ACTA1", "APOB", "APOB"), `MEF2A-isoform1` = c("MYOG", 
    "MYF6"), `NF-1` = c("COL1A1", "COL1A1", "FOXA1", "FASN", 
    "GFAP", "GFAP", "ALOX15", "FOXA1", "TP53", "TP53", "PLAT", 
    "TFAP2A", "MBP", "MBP", "NCAM1", "ALOX15", "NCAM1", "MBP", 
    "MBP", "ADRA1B", "PLAT", "TP53", "TP53", "FN1", "FASN", "APOB", 
    "TF", "ACTC"), `c-Krox` = c("COL1A1", "COL1A1", "COL1A1"), 
    `hsa-miR-29c` = c("COL1A1", "DNMT3A", "DNMT3B"), IF1 = "COL1A1", 
    `Msx-2` = c("COL1A1", "COL1A1", "COL1A1"), ZFP148 = c("COL1A1", 
    "GHR", "LCK", "LCK", "PLA2G7"), IF2 = "COL1A1", neurofibromin1 = c("COL1A1", 
    "STMN1"), `Sp1-isoform1` = c("COL1A1", "PLAT", "BMP4", "TYMS", 
    "PLAT", "ACTC"), `(c-Krox)2` = "COL1A1", `NF-AT3` = c("NKX2-5", 
    "NKX2-5", "PPARG"), `hsa-miR-133b` = c("HCN2", "CASP9", "PTBP2", 
    "HCN2", "CASP9"), `hsa-miR-133a` = c("HCN2", "CASP9", "HCN2", 
    "CASP9"), `MITF-2A:Ndf2` = "NEUROD2", `HTF4gamma:Ndf2` = "NEUROD2", 
    `Ndf2:E12` = "NEUROD2", RORbeta = c("CDKN1A", "RARB", "CDKN1A", 
    "RBP1", "CDKN1A", "CDKN1A", "RBP1", "RBP1", "RBP1", "ALOX5", 
    "CDKN1A", "RBP1", "RBP1", "RARB", "RBP1"), Zbtb5 = c("CDKN1A", 
    "CDKN1A", "CDKN1A", "CDKN1A", "CDKN1A", "CDKN1A", "CDKN1A", 
    "CDKN1A", "CDKN1A", "CDKN1A"), `COUP-TF1` = c("CDKN1A", "CALR", 
    "LIPC", "LIPC", "RARB", "MOS", "MOS", "CDKN1A", "RBP1", "CDKN1A", 
    "CDKN1A", "RBP1", "HMGCS1", "CALR", "RBP1", "RBP1", "LTF", 
    "LTF", "EPO", "LTF", "LTF", "HMGCS1", "ALOX5", "CDKN1A", 
    "RBP1", "APOB", "RBP1", "TF", "RARB", "OXT", "RBP1"), Rad9a = c("CDKN1A", 
    "CDKN1A", "CDKN1A", "CDKN1A", "CDKN1A"), p53beta = c("CDKN1A", 
    "CDKN1A", "CDKN1A", "CDKN1A", "BAX", "CDKN1A"), `GKLF-isoform1` = c("CDKN1A", 
    "CDKN1A", "CDKN1A", "CDKN1A", "CDKN1A"), zbtb2 = c("CDKN1A", 
    "CDKN1A", "CDKN1A", "CDKN1A", "CDKN1A", "CDKN1A", "CDKN1A", 
    "CDKN1A", "CDKN1A", "CDKN1A"), p63alpha = c("CDKN1A", "CDKN1A", 
    "CDKN1A", "PERP", "CDKN1A", "MDM2", "PMAIP1", "MDM2", "BAX", 
    "CDKN1A"), `Miz-1` = c("CDKN1A", "CDKN1A", "CDKN1A", "CDKN1A", 
    "CDKN1A"), DeltaNp73beta = c("CDKN1A", "CDKN1A", "CDKN1A", 
    "CDKN1A", "CDKN1A"), p63gamma = c("CDKN1A", "CDKN1A", "CDKN1A", 
    "CDKN1A", "MDM2", "MDM2", "CDKN1A", "JAG1", "JAG1"), RORalpha1 = c("CDKN1A", 
    "RARB", "PPARG", "CDKN1A", "RBP1", "CDKN1A", "CDKN1A", "RBP1", 
    "ACOX1", "RBP1", "RBP1", "ALOX5", "CDKN1A", "NR1D1", "RBP1", 
    "RBP1", "RARB", "RBP1"), `RXR-alpha` = c("CDKN1A", "RARB", 
    "RARB", "SOX3", "SOX3", "CRABP2", "CDKN1A", "TCF1", "MYOD1", 
    "CDKN1A", "THBD", "ICAM1", "CPT1A", "CDKN1A", "PLAT", "RBP4", 
    "ACOX1", "RBP4", "EGFR", "CABP1", "FOS", "TCF1", "FOS", "MYOD1", 
    "CPT1A", "CDKN1A", "PLAT", "RARG", "ICAM1", "THBD", "RARB", 
    "RARB", "ACADM", "CRABP2"), FOXO1A = c("CDKN1A", "KLF4", 
    "CDKN1A", "KLF4", "CDKN1A", "CDKN1A", "CEBPB", "IPF1", "CDKN1A", 
    "NEUROD1", "IPF1"), AR = c("CDKN1A", "IGFBP3", "CDKN1A", 
    "IGFBP3", "CDKN1A", "CDKN1A", "MMP2", "IGFBP3", "SCGB2A1", 
    "CDKN1A"), DeltaNp73alpha = c("CDKN1A", "CDKN1A", "CDKN1A", 
    "CDKN1A", "CDKN1A"), `PPARgamma:Sp1` = c("CDKN1A", "CDKN1A", 
    "CDKN1A", "CDKN1A", "CDKN1A"), GKLF = c("CDKN1A", "CDKN1A", 
    "CDKN1A", "BDKRB2", "CYP1A1", "CDKN1A", "CYP1A1", "CDKN1A", 
    "CYP1A1"), DeltaNp63alpha = c("CDKN1A", "SFN", "CDKN1A", 
    "CDKN1A", "CDKN1A", "CDKN1A"), `ER-alpha:HDAC1:Sp1` = c("CDKN1A", 
    "CDKN1A", "CDKN1A", "CDKN1A", "CDKN1A"), `HOXA10:Pbx1a` = c("CDKN1A", 
    "CDKN1A", "CDKN1A", "CDKN1A", "CDKN1A"), VDR = c("CDKN1A", 
    "CDKN1A", "CALB1", "CALB1", "CDKN1A", "CDKN1A", "CALB1", 
    "CALB1", "EGFR", "CABP1", "FOS", "FOS", "CYP24A1", "CYP24A1", 
    "CDKN1A", "PLCG1", "VDR", "VDR"), `hsa-miR-106b` = c("CDKN1A", 
    "RBL2", "CDKN1A", "CDKN1A", "CDKN1A", "RBL2", "E2F1", "CDKN1A"
    ), `NF-1/L` = c("CDKN1A", "PARP1", "CDKN1A", "CDKN1A", "CDKN1A", 
    "RBP4", "RBP4", "PARP1", "CDKN1A"), HOXA10 = c("CDKN1A", 
    "MAFB", "CDKN1A", "CDKN1A", "CDKN1A", "BMP4", "CDKN1A"), 
    `47-kDa CRE bind. prot` = c("LDHA", "SST", "SST", "FOS", 
    "FOS", "LDHA"), `ATF-1` = c("LDHA", "SST", "CCND1", "CCND1", 
    "CCND1", "EGR1", "GSN", "MIF", "CCND1", "CCND1", "DBH", "CCNA2", 
    "CCNA2", "CCND1", "CCND1", "SST", "CCND1", "HMOX1", "CEBPB", 
    "CRYAA", "MIF", "LDHA", "CYP51A1", "CCND1", "BRCA2"), deltaCREB = c("LDHA", 
    "SST", "SST", "CRYAA", "CRYAA", "LDHA", "CLGN", "FN1"), Sox2 = c("SOX2", 
    "FGF4", "FGF4", "FBXO15", "FBXO15", "MYC", "MYC"), POU2F1 = c("SOX2", 
    "SSRP1", "SST", "CCND1", "CCND1", "NPY", "CCND1", "CCND1", 
    "CCND1", "CCND1", "IVL", "CCND1", "CCND1", "CCND1", "CCND1", 
    "CD79B", "LPL", "LPL", "JUND", "CCND1", "CCND1", "LYN", "CCND1", 
    "CCND1", "SST", "CCND1", "CCND1", "JUND", "FGF4", "SSRP1", 
    "CCND1", "CCND1", "PAX2", "MYC"), `NF-YA` = c("SOX2", "AHRR", 
    "PNRC1", "ZNF267", "SOX3", "FASN", "GADD45A", "DEK", "SOX9", 
    "CMKLR1", "FPGS", "MYBL1", "AHRR", "CCNA2", "CYP1A1", "HBA1", 
    "FDPS", "TGFBR2", "PADI3", "MYBL1", "E2F1", "TGFBR2", "TGFBR2", 
    "PNRC2", "KCNJ2", "TOP2B", "FGF4", "HBA1", "TGFBR2", "CYP1A1", 
    "KCNF1", "NPR1", "CBS", "ACTB", "FASN", "ACTB", "LPIN1", 
    "KCNJ2", "FAS", "CYP1A1"), POU3F2 = c("SOX2", "CHX10", "CHX10", 
    "GRM6", "GRM6", "ALDOC", "ALDOC", "ALDOC", "CRH", "PAX3", 
    "CRH"), BRN1 = c("SOX2", "PAX3", "FGF4"), `hsa-miR-146b` = c("IRAK1", 
    "TRAF6", "TRAF6"), `hsa-miR-146a` = c("IRAK1", "TRAF6", "KIT", 
    "TRAF6", "KIT"), `NF-AT1` = c("IL12RB2", "TNF", "TNF", "TNF", 
    "NFATC1", "ITGB3", "ICAM1", "FCER2", "FCER2", "IRF4", "PTGS2", 
    "BACE1", "PTGS2", "BACE1", "PTGS2", "CLGN", "ICAM1", "CSF1", 
    "CSF1", "CSF1", "TF", "IL17"), `Cdx-3` = c("CDX2", "CDX2", 
    "CDX2", "CDX2", "DAP", "DAP"), PPARgamma = c("AHRR", "CAT", 
    "AHRR", "CYP1A1", "HMGCS1", "ACOX1", "BACE1", "BACE1", "BACE1", 
    "BACE1", "IPF1", "IPF1", "HMGCS1", "CYP1A1", "SERPINE1", 
    "ASS", "ASS", "IPF1", "IPF1", "CYP1A1"), `AhR:arnt` = c("AHRR", 
    "AHRR", "AHRR", "CTSD", "AHRR", "AHRR", "AHRR", "CYP1A1", 
    "CYP1A1", "CYP1A1", "FOS", "FOS", "CYP1A1", "CYP1A1", "CYP1A1", 
    "HES1", "HES1", "CYP1A1", "CYP1A1", "CYP1A1"), AhR = c("AHRR", 
    "AHRR", "AHRR", "AHRR", "THBS1", "NFE2L2", "AHRR", "AHRR", 
    "AHRR", "AHRR", "HRAS", "CYP1A1", "CYP1A1", "CYP1A1", "CYP1A1", 
    "CYP1A1", "FOS", "FOS", "THBS1", "CYP1A1", "CYP1A1", "CYP1A1", 
    "CYP1A1", "CYP1A1", "THBS1", "CYP1B1", "CYP1A1", "CYP1A1", 
    "CYP1A1", "CYP1A1", "CYP1A1", "HSPB1", "HSPB1"), `NF-kappaB` = c("AHRR", 
    "PTK2", "CARD15", "MMP9", "CCND1", "FASN", "NFKB1", "GIP", 
    "TNF", "TNF", "TNF", "TNF", "IFNB1", "IFNB1", "CCND1", "CCND1", 
    "CSNK1A1", "CXCL3", "TNFAIP3", "CSNK1A1", "NOS2A", "CCND1", 
    "CCND1", "AHRR", "GADD45B", "ICAM1", "VEGF", "S100A6", "SOD2", 
    "CYP1A1", "CCND1", "PTK2", "TP53", "CCND1", "AR", "PSMB9", 
    "APP", "CCND1", "IL12A", "PTGS2", "SOD2", "TNFAIP3", "HMOX1", 
    "PLCD1", "FGFR4", "PTGS2", "GNAI2", "GNAI2", "CXCL2", "LTA", 
    "HAMP", "PTGS2", "EBI3", "CYP1A1", "AR", "CD40", "TP53", 
    "ICAM1", "FASN", "CSF1", "ILK", "PLCD1", "TF", "CCND1", "TACR1", 
    "FAS", "FAS", "CYP1A1", "MYC", "AR", "FGFR4"), `hsa-miR-24` = c("KIAA0152", 
    "DHFR", "KIAA0152"), MafA = c("SSRP1", "IPF1", "CRYAA", "SSRP1", 
    "IPF1"), deltaEF2 = c("SSRP1", "SSRP1"), `NF-YB` = c("PNRC1", 
    "CDKN1B", "PTPN6", "CMKLR1", "FPGS", "GPC3", "MYBL1", "CEBPZ", 
    "HBA1", "TGFBR2", "KLF5", "MYBL1", "TGFBR2", "TGFBR2", "SCGB2A1", 
    "EDF1", "DDIT3", "HBA1", "TGFBR2", "NPR1", "CBS", "ACTB", 
    "ACTB", "SP3"), `NF-YC` = c("PNRC1", "PDGFRB"), MyoD = c("HBEGF", 
    "MEF2C", "SOST", "FOS", "ABRA", "FOS", "DES", "MEF2C", "DMD", 
    "AKT2", "ACTC", "BARX2"), ipf1 = c("HBEGF", "SST", "SST", 
    "SST", "SST", "FAM3B", "GIP", "DAP", "SST", "SST", "SST", 
    "SST", "IPF1", "IPF1", "IPF1", "IPF1", "DAP", "FAM3B", "IPF1", 
    "IPF1", "IPF1", "IPF1"), `c-Fos:c-Jun` = c("HBEGF", "SST", 
    "IVL", "ICAM1", "CAPNS1", "SST", "PTGS2", "ESR1", "PTGS2", 
    "PTGS2", "SNCG", "CLGN", "CLGN", "CAPNS1", "ICAM1", "TF"), 
    E12 = c("HBEGF", "ATOH1", "MEF2C", "NR0B2", "FOS", "FOS", 
    "FOS", "FOS", "FOS", "FOS", "MEF2C", "DMD", "CUGBP1", "NR0B2", 
    "CUGBP1", "MYF6"), `c-Jun:c-Jun` = c("HBEGF", "ACE", "DBH", 
    "ESR1", "SNCG"), `RXR-beta` = c("COL11A2", "RARB", "RARB"
    ), PMX2B = c("SCG2", "SCG2", "PHOX2A", "PHOX2A", "PHOX2A", 
    "PHOX2A"), PMX2A = c("SCG2", "SCG2", "DBH", "DBH", "DBH", 
    "DBH", "TH", "NCAM1", "NCAM1", "SLC6A5"), irf2 = c("SOCS1", 
    "IFNB1", "IFNB1", "SOCS1", "SOCS1", "USP18", "SOCS1", "PSMB9", 
    "HLA-B", "G1P2", "IL7", "IL7", "MYD88", "USP18"), `hsa-miR-19b` = c("SOCS1", 
    "PTEN", "SOCS1", "SOCS1", "PTEN", "SOCS1", "ESR1", "PTEN", 
    "TEP1"), `hsa-miR-19a` = c("SOCS1", "PTEN", "SOCS1", "SOCS1", 
    "PTEN", "SOCS1", "PTEN", "TEP1"), STAT6 = c("SOCS1", "IRF1", 
    "ITGB3", "SOCS1", "SOCS1", "ALOX15", "SOCS1", "FCER2", "FCER2", 
    "IRF4", "ALOX15", "IRF1", "CD40"), sp4 = c("GRIN2A", "GRIN2A", 
    "GRIN2A", "CCND1", "CCND1", "CCND1", "CCND1", "CCND1", "PHOX2A", 
    "CCND1", "CCND1", "CCND1", "PSAP", "PHOX2A", "HAND1", "CBS", 
    "PSAP", "GRIN2A", "GRIN2A", "GRIN2A", "CCND1"), `HNF-4alpha` = c("LIPC", 
    "CES2", "CES2", "TCF1", "TCF1", "AMBP", "TRPC1", "TRPC1", 
    "CPT1A", "CPT1A", "PAK7", "PAK7", "ACOX1", "HMOX1", "GK", 
    "GK", "TCF1", "TCF1", "SHBG", "SHBG", "CPT1A", "CPT1A", "CES2", 
    "CES2", "PLCB1", "PLCB1", "APOB", "APOB", "APOB", "TRPC1", 
    "TRPC1"), `HNF-4alpha1` = c("LIPC", "PPARA", "TCF1", "TCF1", 
    "ONECUT1", "NOS2A", "TCF4", "ONECUT1", "TCF1", "TCF1", "EPO", 
    "TF", "TF"), CREB3L2 = "HSPA5", HAC1 = "HSPA5", `Ku autoantigen` = "HSPA5", 
    ATF6 = "HSPA5", `hsa-miR-137` = "CDK6", `hsa-miR-34a` = c("CDK6", 
    "MYCN", "CCND1", "SIRT1", "CCND1", "CCND1", "CCND1", "CCND1", 
    "NOTCH2", "CCND1", "CCND1", "CCND1", "MYCN", "E2F3", "CCND1"
    ), `N-Myc` = c("PTK2", "PTK2", "MDM2", "MDM2"), TFIIIA = c("TARBP2", 
    "TARBP2", "BACE1", "BACE1"), `AP-4` = c("TARBP2", "CEBPA", 
    "PENK", "CEBPA", "TARBP2", "CCK", "PENK", "TF"), `ATF-4` = c("GCH1", 
    "SST", "SST"), RBPJK = c("HEY2", "NFKBIA", "NFKBIA", "NFKBIA", 
    "B2M", "NFKB1", "PTEN", "IFNB1", "NFKBIA", "NFKBIA", "NFKBIA", 
    "B2M", "PTEN", "PTF1A", "MYH11", "BCL3", "PTEN", "RBPSUHL", 
    "TEP1", "IPF1", "MYH11", "RBPSUH", "RBPSUHL", "ABCG2", "SNAI2", 
    "HES1", "IPF1"), `hsa-miR-328` = c("CD44", "CD44", "CD44", 
    "CD44"), HMGIY = c("CD44", "CD44", "IFNB1", "CD44", "INSR", 
    "CD44"), `MEF-2B1` = "JUN", `NF-jun` = "JUN", Smad3 = c("JUN", 
    "TERT", "PPARG", "ELN", "TNC", "COL7A1", "SMAD7", "SMAD7", 
    "SMAD7", "SMAD7", "SMAD7", "SMAD7", "FBLN5", "TERT", "JUNB", 
    "TNC", "SERPINE1", "SERPINE1", "CLGN", "CTGF", "MYC", "MYC", 
    "ELN"), mef2a = c("JUN", "TNNI3", "PGAM2"), `ER-alpha-L` = c("JUN", 
    "TERT", "CTSD", "SLC9A3R1", "TGFA", "VEGF", "PTMA", "FOS", 
    "TERT", "FOS", "PTMA", "TF", "OXT"), `jdp2:jdp2` = "JUN", 
    `ER-beta-isoform1` = c("JUN", "CTSD", "VEGF", "FOS", "FOS"
    ), DRF2 = "JUN", Smad4 = c("JUN", "SKIL", "PPARG", "ELN", 
    "SERPINB5", "DLX3", "COL7A1", "SMAD7", "SMAD7", "SMAD7", 
    "SMAD7", "SKIL", "JUNB", "SERPINE1", "SERPINB5", "CLGN", 
    "CTGF", "CSF1", "MYC", "ELN"), DRF1 = "JUN", Rb = "JUN", 
    `TEF-3` = c("JUN", "SLC2A4", "SLC2A4", "DES"), pRb = "JUN", 
    `Sp1:PEA3` = "B4GALT5", `c-Myb` = c("ELA2", "GSTP1", "SIM2", 
    "GSTP1", "ELA2", "GSTP1", "GSTP1", "MYB", "CCNA1", "CCNA1", 
    "SIM2", "CCNA1", "MYB", "ADA", "SLC34A2", "ADA", "GSTP1", 
    "IGFBP5", "SP3"), `PTF1:E12:RBPJK` = c("ELA2", "ELA2"), SPI1 = c("ELA2", 
    "ELA2", "CDKN2B", "TNF", "TNF", "ETS2", "ETS2", "REL", "PTPN6", 
    "ZNF202", "ITGB3", "GPX1", "ELA2", "ELA2", "CD68", "CD68", 
    "REL", "CDKN2B", "ERBB2", "ZNF202", "ERBB2", "IRF4", "ERBB2", 
    "FLI1", "FLI1", "ERBB2", "APOH", "APOH", "FLI1", "FLI1", 
    "CDKN2B", "CDKN2B", "EBI3", "CDKN2B", "G1P2", "CTSK", "CD40", 
    "CD68", "CD68", "ERBB2", "ERBB2", "ERBB2", "ERBB2", "ERBB2"
    ), `GABP-alpha:GABP-beta` = c("ELA2", "BRCA1", "BRCA1", "BRCA1", 
    "FCER1G", "BRCA1", "BRCA1", "BRCA1", "ELA2", "MTIF2", "MTIF2", 
    "PSEN1", "BRCA1", "BRCA1", "BRCA1", "ITGB4BP", "SULT1A1", 
    "GABPA", "SULT1A1", "SKP2", "GABPA", "MTIF2", "MTIF2", "ITGB4BP"
    ), `PTF1-beta` = c("ELA2", "ELA2"), `PTF1:rbpl:E12` = c("ELA2", 
    "ELA2"), `PU.1-xbb1` = c("ELA2", "ELA2", "G1P2"), `Barx-2` = c("CALCA", 
    "CALCA", "CALCA", "NCAM1", "NCAM1", "CALCA", "L1CAM"), RAR = "HTF9C", 
    RXR = "HTF9C", `hsa-miR-20a` = c("RBL2", "CCND1", "CCND1", 
    "CCND1", "CCND1", "CCND1", "CCND1", "CCND1", "RBL2", "CCND1", 
    "E2F1", "CCND1"), `hsa-miR-106a` = c("RBL2", "APP", "RBL2", 
    "E2F1"), `hsa-miR-20b` = c("RBL2", "RBL2", "E2F1", "ESR1"
    ), `NF-kappaB1-p50:RelA-p65` = c("CARD15", "NFKBIA", "BCL2", 
    "TNF", "NFKBIA", "NOS2A", "RAGE", "OPRD1", "BCL2", "IRF4", 
    "BCL2", "IFNGR2", "BCL2", "BCL2"), STAT4 = c("PIM1", "IRF1", 
    "IRF1", "IRF4", "IRF1", "IRF1", "PIM1", "MYC"), `C/EBPbeta(p35)` = c("CEBPA", 
    "CEBPA", "ID2", "UCP1", "FOS", "FOS"), CUP = c("CEBPA", "CEBPA"
    ), `HIF-1alpha` = c("CEBPA", "TFF3", "RPSA", "MUC1", "MIF", 
    "NOS2A", "CEBPA", "VEGF", "SLC2A4", "NTRK2", "RORA", "PFKFB3", 
    "EPO", "EPO", "EPO", "MUC1", "SLC2A4", "TWIST1", "EDN1", 
    "EDN1", "MIF", "TWIST1", "SERPINE1", "SERPINE1", "SERPINE1", 
    "NTRK2", "CTGF", "TWIST1", "MUC1", "MUC1", "TF", "TF", "TFRC", 
    "ROR2", "TWIST1", "RORA", "PEMT", "ROR1"), `C/EBP` = c("CEBPA", 
    "IGF2", "NOS2A", "CEBPA", "MRPS12", "ADPN", "CYP2E1", "IGF2", 
    "PTGS2", "FOS", "PTGS2", "FOS", "PTGS2", "MRPS12"), `HNF-3` = c("CEBPA", 
    "AMBP", "CEBPA", "APOB", "APOB", "APOB"), `C/EBPbeta(LAP)` = c("CEBPA", 
    "SST", "PPARG", "CEBPA", "CEBPZ", "SST", "FOS", "FOS", "DDIT3"
    ), `HNF-1` = c("CEBPA", "CEBPA"), `T3R-beta1:RXR-alpha` = c("CEBPA", 
    "CEBPA"), `HNF-4` = c("CEBPA", "PPARA", "TCF1", "ONECUT1", 
    "CEBPA", "HMGCS1", "ACAA1", "ONECUT1", "TCF1", "EPO", "SHBG", 
    "ACAA1", "HMGCS1", "APOB", "APOB", "ACADM"), `AP-2alpha` = c("CEBPA", 
    "ULBP1", "VHL", "HD", "IVL", "TAF7", "TGFA", "TGFA", "CEBPA", 
    "ACHE", "SOD2", "ERBB2", "ERBB2", "MMP2", "TFAP2A", "TFAP2A", 
    "APP", "ERBB2", "EGFR", "SOD2", "IGF1R", "HD", "FGFR4", "FGFR4", 
    "TALDO1", "ERBB2", "VHL", "DRD1", "DRD1", "MAPT", "ACHE", 
    "GPX4", "GPX4", "TAF7", "VHL", "DAG1", "IGF1R", "ERBB2", 
    "MAPT", "ERBB2", "ERBB2", "ULBP1", "ERBB2", "ERBB2", "FGFR4", 
    "FGFR4"), CREMalpha = c("SST", "CCND1", "CCND1", "CCND1", 
    "CCND1", "CCND1", "CCNA2", "CCND1", "CCND1", "SST", "CCND1", 
    "CCND1"), CREMtau1 = c("SST", "CREM", "CREM", "SST"), CREM = c("SST", 
    "SST", "DBH", "SST", "SST", "FOS", "CCK", "FOS", "CLGN", 
    "CYP51A1", "BRCA2"), `Fra-2:c-Jun` = c("SST", "SST", "CLGN", 
    "MYC"), CREMtaualpha = c("SST", "CREM", "CREM", "SST"), `ipf1:Pbx` = c("SST", 
    "SST"), `Fra-1:c-Jun` = c("SST", "SPARC", "SST", "CLGN"), 
    `S-CREMbeta` = c("SST", "SST"), islet1 = c("SST", "SST", 
    "GIP", "DAP", "MEF2C", "SST", "SST", "MEF2C", "DAP"), `ATF-3` = c("SST", 
    "PENK", "TP53", "SST", "CLGN", "TP53", "ATF3", "PENK"), CREMgamma = c("SST", 
    "SST"), `Pbx1a:ipf1` = c("SST", "SST"), `C/EBPgamma` = c("SST", 
    "SST"), `ipf1:pax6` = c("SST", "SST"), CREMtau = c("SST", 
    "CREM", "DBH", "CREM", "SST"), `ATF-1:CREB1` = c("SST", "BRCA1", 
    "BRCA1", "VEGF", "ERBB2", "BRCA1", "ERBB2", "SST", "ERBB2", 
    "ERBB2", "ERBB2", "ERBB2", "ERBB2", "ERBB2", "ERBB2"), alx3 = c("SST", 
    "SST", "SST", "SST"), CREBbeta = c("SST", "PENK", "GFAP", 
    "SST", "FN1", "PENK"), cebpe = c("SST", "MMP2", "SST", "GPX4", 
    "GPX4", "CSF1"), CREMtau2 = c("SST", "CREM", "CREM", "SST"
    ), CREMbeta = c("SST", "SST"), `pax6-isoform1` = c("SST", 
    "GABBR1", "TAPBP", "CCRN4L", "SST", "PAFAH1B1", "NPPB", "HMOX1", 
    "L1CAM", "FLOT1", "COL9A2", "GABBR1", "COL9A2"), `islet1-isoform1` = c("SST", 
    "SST"), `120-kDa CRE-binding protein` = c("SST", "SST"), 
    `Pax-4a` = c("SST", "SST"), ICER = c("SST", "SST"), pax6 = c("SST", 
    "GIP", "ATOH1", "SMARCA4", "SST", "ITGB1", "ITGB1", "ITGB1", 
    "ITGB1", "ALDOC", "ITGA5", "ITGA5", "IPF1", "SMARCA4", "CRYAA", 
    "CRYAA", "IPF1"), WT1 = c("IGF2", "PDGFA", "FOXD1", "EGR1", 
    "MYB", "IGF2", "FOXD1", "EGFR", "IGF1R", "TBXA2R", "MYB", 
    "IGF1R", "PDGFA"), `MRG2-xbb1` = "EPHA8", `hsa-miR-138` = c("EPHA8", 
    "TERT", "FOXC1", "TERT", "FOXC1"), `Egr-1:Sp1` = c("PDGFC", 
    "PDGFC"), `hsa-miR-101` = c("MYCN", "PTGS2", "FOS", "PTGS2", 
    "MYCN", "FOS", "PTGS2"), `hsa-miR-202` = c("MYCN", "MYCN"
    ), hbp1 = c("MYCN", "MYCN"), HOXA5 = c("HOXA5", "NCAM1", 
    "NCAM1", "SLC6A5"), `PPARgamma:RXR-alpha` = c("SCARB1", "SCARB1", 
    "MUC1", "LPL", "SEMA6B", "NR0B2", "MC2R", "ACOX1", "ACOX1", 
    "ACOX1", "ACOX1", "SEMA6B", "ADPN", "UCP1", "MUC1", "INSIG1", 
    "INSIG1", "NR1D1", "MUC1", "NR0B2", "MUC1", "CGB5"), `SREBP-2` = c("SCARB1", 
    "FASN", "PPARG", "UCP2", "LDLR", "ABCA1", "FH", "PCSK9", 
    "PRSS8", "PTGS2", "TM7SF2", "UCP2", "PTGS2", "FDFT1", "PTGS2", 
    "TM7SF2", "ABCA1", "FDFT1", "FASN", "LDLR", "IDH1", "PCSK9"
    ), `RXR-alpha:LXR-beta` = c("SCARB1", "ABCA1", "ABCA1"), 
    `DAX1:SF-1` = "SCARB1", `LXR-beta:RXR-alpha` = c("SCARB1", 
    "SCARB1", "ABCA1", "ABCA1", "LPL", "LPL", "FDPS", "CETP", 
    "ABCA1", "ABCA1"), `RXR-alpha:PPARgamma` = c("SCARB1", "G0S2", 
    "HMGCS1", "ACOX1", "ACOX1", "ACOX1", "IL8RB", "ACSL1", "G0S2", 
    "HMGCS1", "FABP1", "CGB5"), `RelA-p65:NF-kappaB1` = c("MMP9", 
    "BCL2", "BCL2", "APP", "BCL2", "BCL2", "BCL2"), `c-Ets-1:c-Jun` = "MMP9", 
    `(RelA-p65)2` = c("MMP9", "RELB", "TRPC1", "ICAM1", "ICAM1", 
    "TRPC1", "TF"), `JunB:FOSB` = "MMP9", SAF1 = c("MMP9", "MMP9"
    ), `c-Jun:STAT3` = "MMP9", `RelA-p65:NF-kappaB1-p50` = c("MMP9", 
    "NOS2A", "AR", "APP", "AR", "AR"), `Rel A-p65:p50` = c("NFKBIA", 
    "NFKBIA"), `mmu-miR-124a` = c("PTBP1", "GIP", "PTBP2", "ITGB1", 
    "ITGB1", "CTDSP1", "PTBP1"), `IRF-8` = c("CDKN2B", "B2M", 
    "IFNB1", "B2M", "CDKN2B", "CDKN2B", "CDKN2B", "CDKN2B", "G1P2", 
    "G1P3", "IRF8", "IRF8"), `(GABP-alpha)2:(GABP-beta1)2` = c("SYVN1", 
    "BRCA1", "BRCA1", "BRCA1"), `GABP-beta1` = "SYVN1", NF45 = "SYVN1", 
    ILF3 = "SYVN1", DRBP76 = "SYVN1", Max = c("CDC25A", "TERT", 
    "HMOX1", "TERT"), `hnRNP-G` = c("ADD1", "ADD1", "SREBF1"), 
    `LXR-beta` = c("ADD1", "ADD1", "SREBF1"), `RXR-gamma:LXR-alpha` = c("ADD1", 
    "ADD1", "SREBF1"), `LXR-alpha` = c("ADD1", "ADD1", "FN1", 
    "SREBF1", "SREBF1"), `RXR:LXR-alpha` = c("ADD1", "ABCA1", 
    "ADD1", "ABCA1", "SREBF1"), `RAR-gamma:RXR-gamma` = c("RARB", 
    "RARB"), `RAR-gamma:RXR-alpha` = c("RARB", "RARB", "CRABP2", 
    "RARB", "RARB", "CRABP2"), TR4 = c("RARB", "CYP21A2", "CNTFR", 
    "CNTFR", "RARB"), `NR1B1:RXR-alpha` = c("RARB", "RARB", "RARB", 
    "CRABP2", "RBP1", "NOS2A", "RBP1", "PLAT", "RBP1", "RBP1", 
    "ALDH1A1", "PLAT", "RBP1", "RBP1", "RARB", "RARB", "RARB", 
    "RBP1", "CRABP2"), `RXR-gamma:RAR-gamma1` = c("RARB", "RARB"
    ), NR1B2 = c("RARB", "RARB", "HOXA1", "THBD", "ICAM1", "RBP4", 
    "HOXA1", "RBP4", "RARG", "ICAM1", "THBD", "RARB", "RARB", 
    "ACADM"), `CAR2:RXR-alpha` = c("RARB", "RARB"), `RXR-alpha:NR1B1` = c("RARB", 
    "RARB"), `v-ErbA` = c("RARB", "RARB"), `NR1B2:RXR-alpha` = c("RARB", 
    "RBP4", "RBP4", "RARB"), `RXR-gamma` = c("RARB", "CRABP2", 
    "MYOD1", "MYOD1", "RARB", "CRABP2"), `TR2-11` = c("RARB", 
    "CNTFR", "CNTFR", "EPO", "RARB"), `NR1B1-isoform1` = c("RARB", 
    "HOXA1", "RBP1", "RBP1", "RBP1", "HOXA1", "RBP1", "RARG", 
    "RBP1", "RBP1", "RARB", "RBP1"), `CREB/ATF` = c("RARB", "RARB"
    ), `CAR:RXR-alpha` = c("RARB", "ALAS1", "NOS2A", "ALAS1", 
    "RARB"), nanog = "TCF7L1", Mzf2 = c("TERT", "TERT"), `Pax-5` = c("TERT", 
    "TP53", "EN2", "FCER2", "TERT", "TP53", "PAX2"), `Rox:Max` = c("TERT", 
    "TERT"), `USF2:USF2` = c("TERT", "TERT", "KCNJ2", "KCNF1", 
    "KCNJ2", "BRCA2"), USF = c("TERT", "FASN", "APP", "TERT", 
    "FASN", "FAS"), ALP = c("TERT", "TERT"), `HIF-1alpha-isoform1` = c("TERT", 
    "VEGF", "TERT"), `E2F-6` = c("TERT", "TERT"), `usf1:usf1` = c("TERT", 
    "TERT", "KCNJ2", "KCNF1", "KCNJ2", "BRCA2"), `USF2:usf1` = c("TERT", 
    "ABCA1", "TAC1", "S100A6", "TERT", "KCNJ2", "KCNJ2", "ABCA1", 
    "KCNF1", "KCNF1", "KCNJ2", "KCNJ2"), Mad1 = c("TERT", "TERT"
    ), `brca1:c-Myc` = c("TERT", "TERT"), `(Max)2` = c("TERT", 
    "BAX", "TERT"), `Max:c-Myc` = c("TERT", "TERT", "PAX3"), 
    `NF-I` = c("LOX", "SLC25A5", "LOX", "ITGA6", "LHX3", "LOX", 
    "TF"), `rno-miR-133b` = c("CASP9", "CASP9"), `rno-miR-133a` = c("CASP9", 
    "CASP9"), `(MafK)2` = c("GSTP1", "GSTP1", "GSTP1", "GSTP1", 
    "GSTP1"), `Nrf2:MafK` = c("GSTP1", "GSTP1", "GSTP1", "GSTP1", 
    "HMOX1", "GSTP1"), Nrf2 = c("GSTP1", "GIP", "GSTP1", "NFE2L2", 
    "MRPS12", "GSTP1", "S100A6", "GSTP1", "AR", "ADSL", "AKR1B1", 
    "C2orf34", "HMOX1", "HMOX1", "GNAI2", "GNAI2", "AKR1B1", 
    "ADSL", "C2orf34", "AR", "MRPS12", "GSTP1", "AR"), `MafK:Nrf2` = c("GSTP1", 
    "GSTP1", "GSTP1", "GSTP1", "GSTP1"), `NF-E2p45` = c("GSTP1", 
    "GIP", "GSTP1", "AIP", "GSTP1", "HMBS", "GSTP1", "TBXA2R", 
    "GNAI2", "GNAI2", "ADRA2B", "GSTP1"), BTEB2 = c("PDGFA", 
    "CYP1A1", "LTF", "LTF", "CYP1A1", "PDGFA", "CYP1A1", "MYC"
    ), Ets = c("PDGFA", "ITGAV", "EGR1", "ITGAV", "FLI1", "FLI1", 
    "SMA3", "FLI1", "FLI1", "PDGFA", "CASP8"), NF1 = c("SLC25A5", 
    "PITX2", "ADA", "LHX3", "ADA"), `hsa-miR-15a` = c("CCND1", 
    "BCL2", "CCND1", "CCND1", "CCND1", "CCND1", "CCND1", "BCL2", 
    "MYB", "CCND1", "CCND1", "BCL2", "BCL2", "MYB", "DMTF1", 
    "BCL2", "CCND1"), `CREB1:POU2F1` = c("CCND1", "CCND1", "CCND1", 
    "CCND1", "CCND1", "CCND1", "CCND1", "CCND1", "CCND1"), `ATF-2:c-Jun` = c("CCND1", 
    "CCND1", "TNF", "TNF", "CCND1", "CCND1", "CCND1", "CCND1", 
    "CCND1", "CCND1", "CCND1", "CCND1", "CCND1", "CCND1", "CCND1", 
    "CCND1", "CCND1", "CCND1", "ESR1", "SSTR2", "SSTR2", "SSTR2", 
    "SSTR2", "CCND1", "CCND1"), `NF-kappaB1-p50` = c("CCND1", 
    "B2M", "NFKB1", "CRMP1", "TNF", "REL", "IFNB1", "CCND1", 
    "CCND1", "IRF1", "NOS2A", "CCND1", "CCND1", "B2M", "REL", 
    "ING2", "CCND1", "TP53", "CCND1", "IRF4", "CCND1", "BDNF", 
    "TNFRSF10B", "IRF1", "TP53", "CRMP1", "CCND1", "FAS"), Atox1 = c("CCND1", 
    "CCND1", "CCND1", "CCND1", "CCND1", "CCND1", "CCND1", "CCND1", 
    "CCND1"), `hsa-miR-195` = c("CCND1", "CCND1", "CCND1", "CCND1", 
    "CCND1", "CCND1", "CCND1", "CCND1", "CCND1"), p300 = c("CCND1", 
    "CCND1", "CCND1", "CCND1", "CCND1", "CCND1", "CCND1", "CCND1", 
    "CCND1"), `STAT5A{pY}` = c("CCND1", "CCND1", "CCND1", "CCND1", 
    "CCND1", "CCND1", "CCND1", "CCND1", "CCND1"), `hsa-miR-302a` = c("CCND1", 
    "CCND1", "CCND1", "CCND1", "CCND1", "CCND1", "CCND1", "CCND1", 
    "CCND1"), `hsa-miR-17-5p` = c("CCND1", "CCND1", "CCND1", 
    "CCND1", "CCND1", "PTPRO", "CCND1", "PTPRO", "CCND1", "CCND1", 
    "E2F1", "PTPRO", "CCND1"), Sp2 = c("CCND1", "DMRT1", "DMRT1", 
    "NOS1", "CCND1", "CCND1", "UCP2", "CCND1", "CCND1", "CCND1", 
    "CAPNS1", "CCND1", "CCND1", "IRS2", "IRS2", "UCP2", "NR5A1", 
    "NR5A1", "SSTR2", "SSTR2", "SSTR2", "SSTR2", "CAPNS1", "PAPSS2", 
    "CCND1", "IRS2", "IRS2", "DMRT1", "DMRT1"), `LEF1-isoform1` = c("CCND1", 
    "CCND1", "CCND1", "CCND1", "CCND1", "CCND1", "BOP1", "CCND1", 
    "CCND1", "OVOL2", "ADA", "ADA", "FN1", "CCND1"), `hsa-miR-497` = c("CCND1", 
    "CCND1", "CCND1", "CCND1", "CCND1", "CCND1", "CCND1", "CCND1", 
    "CCND1"), `hsa-miR-424` = c("CCND1", "CCND1", "CCND1", "CCND1", 
    "CCND1", "CCND1", "CCND1", "CCND1", "CCND1"), `TCF-4E` = c("CCND1", 
    "CCND1", "CCND1", "CCND1", "CCND1", "CCND1", "CCND1", "CCND1", 
    "CCND1"), `STAT5A:STAT5B` = c("CCND1", "CCND1", "CCND1", 
    "CCND1", "CCND1", "CCND1", "CCND1", "CCND1", "CCND1"), `hsa-miR-16` = c("CCND1", 
    "BCL2", "CCND1", "CCND1", "CCND1", "CCND1", "VEGF", "CCND1", 
    "BCL2", "CCND1", "CCND1", "BCL2", "BCL2", "BCL2", "CCNT2", 
    "CCND1"), `c-Rel:p50` = "RELB", `c-Fos:Fra-2:c-Jun` = "RELB", 
    `RXR-alpha:VDR` = c("RELB", "FOS", "FOS", "CYP24A1"), `p50:RelB` = "RELB", 
    `(p50)2` = c("RELB", "NFKB1", "TNF", "CXCL5", "FCGRT", "OPRD1", 
    "SOD2", "CXCL5", "SOD2", "JAG1", "JAG1"), `RelB:P50` = "RELB", 
    `GATA-6` = c("SLC9A3", "SLC9A3", "ALOX15", "TITF1", "MYH11", 
    "WNT7B", "ALOX15", "EPO", "MYH11", "AQP5"), `sp3:Sp1` = "SLC9A3", 
    T3R = "SLC9A3", `GATA-5` = "SLC9A3", sp3 = "SLC9A3", `mmu-miR-1` = c("HAND2", 
    "NPM1", "HDAC4"), `UF1-H3beta` = c("FOXA1", "PPP3R1", "FOXA1", 
    "PPP3R1"), `TTF-1-isoform1` = c("FOXA1", "FOXA1", "WNT7B"
    ), `HNF-3gamma` = c("FOXA1", "FOXA1", "APOB"), `HES-1` = c("GHR", 
    "GHR", "NEUROG3", "CDKN1B", "NEUROG3", "RCOR1", "RCOR2", 
    "GAA", "CFD", "RCOR2", "HES1", "HES1", "HES1"), Sox10 = c("EDNRB", 
    "EDNRB", "EDNRB"), `MM-1` = "WNT4", `Smad3:Smad4` = c("SKIL", 
    "VEGF", "APP", "APP", "SKIL"), Ikaros = c("VIPR1", "MAL", 
    "PTPRO", "OPRD1", "PTPRO", "RFC1", "FAAH", "FGFR4", "SLC19A1", 
    "LCK", "CD8A", "PTPRO", "RFC1", "GGH", "FGFR4"), `GR-alpha` = c("VIPR1", 
    "POMC", "SGK", "POMC"), Otx2 = c("MSX1", "MSX1", "MSX1", 
    "MSX1", "POMC", "CHX10", "MSX1", "CHX10", "MSX1", "GRM6", 
    "GRM6", "POMC", "MSX1", "MSX1", "MSX1", "MSX1", "MSX1", "MSX1", 
    "PAX2"), DEC2 = c("BHLHB2", "BHLHB2", "STRA13", "STRA13"), 
    `Clock:BMAL1` = c("BHLHB2", "CRY1", "BHLHB2", "NR0B2", "CRY1", 
    "STRA13", "STRA13", "ATF5", "SERPINE1", "NR0B2"), HOXA2 = "SIX2", 
    `c-Ets-1:GABP-alpha` = "RRAS", p50 = c("B2M", "TNF", "IFNB1", 
    "GATA3", "B2M", "SOD2", "TP53", "APP", "SOD2", "ESR1", "CD40", 
    "TP53"), `NF-TNF` = c("B2M", "B2M", "CD74", "CD74"), KRC = c("B2M", 
    "B2M"), `RXR-beta:T3R-beta` = c("FASN", "FASN", "FAS"), `NF-YA:NF-YB` = c("FASN", 
    "FASN"), `RXR-alpha:FXR` = c("FASN", "FASN", "FAS"), `NF-YB:NF-YA` = c("FASN", 
    "FASN"), ChREBP = c("FASN", "GPAM", "FASN"), `NF-YA isoform-1:NF-YB` = c("FASN", 
    "FASN"), `CBF(2)` = c("FASN", "CYP2E1", "NR5A1", "FASN"), 
    `JunB:Fra-1` = c("FOSL1", "IVL", "FOSL1"), `JunB:Fra-2` = c("FOSL1", 
    "FOSL1"), HNF6 = c("NEUROG3", "NEUROG3", "IPF1", "IPF1"), 
    `HNF-1alpha-A` = c("NEUROG3", "NEUROG3", "TCF1", "FGFR4", 
    "TCF1", "APOH", "APOB", "FGFR4"), `hsa-miR-125b` = c("ERBB3", 
    "ERBB2", "ERBB2", "ERBB2", "ERBB2", "LIN28", "ERBB2", "ERBB2", 
    "ERBB2", "ERBB2", "ERBB2"), `hsa-miR-125a` = c("ERBB3", "VEGF", 
    "ERBB2", "ERBB2", "ERBB2", "ERBB2", "LIN28", "ERBB2", "ERBB2", 
    "ERBB2", "ERBB2", "ERBB2"), `hsa-miR-9` = c("NFKB1", "BACE1", 
    "BACE1", "PRDM1"), `Elf-1` = c("NFKB1", "FCER1G", "CD68", 
    "CD68", "LYN", "PYGO2", "FLI1", "SULT1A3", "SULT1A3", "SULT1A1", 
    "SULT1A1", "SMARCC1", "FLI1", "SULT1A1", "SULT1A1", "SULT1A3", 
    "SULT1A3", "CD68", "CD68", "LAT", "SMARCC1", "BRCA2"), `c-Ets-1:Sp1` = c("ITGAV", 
    "ITGAV"), Lhx2 = "NOS1", ZNF76 = c("NOS1", "TALDO1"), LHX3a = "NOS1", 
    `MZF1B-C` = c("NOS1", "MYB", "MYB", "NOS3"), Staf = c("NOS1", 
    "TALDO1"), `pawr:E2F-1` = c("DIABLO", "DIABLO"), REST = c("MAPK8IP1", 
    "GRIN2B", "CALB1", "TAC1", "DBH", "DBH", "DBH", "TH", "CYP1A1", 
    "CYP1A1", "CALB1", "NRP1", "DNM1", "CYP2E1", "CYP2E1", "BDNF", 
    "BDNF", "BDNF", "GABRG2", "GABRG2", "GABRG2", "NEF3", "CRH", 
    "CRH", "GRIN1", "ACTA1", "CRH", "CRH", "CYP1A1", "CYP1A1", 
    "MASA", "NEF3", "NTRK3", "NTRK3", "CYP1A1", "CYP1A1"), ACLP = c("SLC4A1", 
    "PPARG"), `RXR-alpha:RAR-gamma1` = c("CRABP2", "CRABP2"), 
    HDBP1 = c("HD", "HD"), HDBP2 = c("HD", "HD"), `Rev-Erbalpha` = c("CRY1", 
    "ARNTL", "CRY1"), `POU5F1 (Oct-5)` = c("UTF1", "UTF1", "FGF4"
    ), `En-1` = c("UTF1", "UTF1"), `Sox-xbb1` = c("UTF1", "UTF1", 
    "FGF3", "FGF3", "FGF4"), `Egr-2` = c("EPHA4", "HOXB7", "ALDOC", 
    "EGR2"), GLI2alpha = c("BCL2", "BCL2", "BCL2", "BCL2", "BCL2"
    ), gli3 = c("BCL2", "BCL2", "BCL2", "BCL2", "BCL2", "BCL2", 
    "BCL2", "BCL2", "PTCH", "PTCH", "BCL2", "BCL2"), AML1a = c("BCL2", 
    "BCL2", "BCL2", "BCL2", "BCL2"), `mmu-miR-16` = c("BCL2", 
    "BCL2", "BCL2", "BCL2", "BCL2"), PR = c("BCL2", "BCL2", "BCL2", 
    "BCL2", "BCL2"), `Cdx-2` = c("BCL2", "TFF3", "HOXC8", "ACAT2", 
    "BCL2", "DSC3", "BCL2", "DSC3", "BCL2", "ADA", "ADA", "BCL2", 
    "HOXC8"), `hsa-miR-15b` = c("BCL2", "BCL2", "BCL2", "C22orf5", 
    "BCL2", "C22orf5", "DMTF1", "BCL2", "CCNE1"), `(TSN)2` = c("BCL2", 
    "BCL2", "BCL2", "BCL2", "BCL2"), `OCA-B` = c("BCL2", "BCL2", 
    "BCL2", "BCL2", "BCL2"), `NF-AT2:p300` = c("BCL2", "BCL2", 
    "BCL2", "BCL2", "BCL2"), `p300:NF-AT2` = c("BCL2", "BCL2", 
    "BCL2", "BCL2", "BCL2"), `mmu-miR-15a` = c("BCL2", "BCL2", 
    "BCL2", "BCL2", "BCL2"), `PXR-isoform1A:RXR-alpha` = c("ALAS1", 
    "ALAS1"), `PXR:RXR` = c("ALAS1", "ALAS1"), `CAR:RXR` = c("ALAS1", 
    "ALAS1"), `FXR:RXR` = c("ALAS1", "CTH", "ALAS1"), `hsa-miR-7` = c("KLF4", 
    "KLF4", "EGFR", "IRS2", "PAK1", "PAK1", "IRS2"), `STAT6-isoform1` = c("IL4R", 
    "IL4R", "ALOX15", "ALOX15"), `c-MAF` = c("GIP", "ANPEP", 
    "ANPEP", "GNAI2", "GNAI2", "CRYAA", "CRYAA"), `USF2:AhR:Egr-1:AP-2` = c("THBS1", 
    "THBS1", "THBS1"), CP2 = c("WT1", "WT1", "HBA1", "WT1", "WT1", 
    "WT1", "HBA1", "WT1", "KLF1"), `MATH1:E12` = "ATOH1", Zic1 = "ATOH1", 
    MATH1 = "ATOH1", `LEF-1:beta-catenin` = "ATOH1", `AP-2` = c("ODC1", 
    "NPY", "DIRAS3", "DIRAS3", "TGFA", "DIRAS3", "ADRA1D", "ALOX15", 
    "ERBB2", "DIRAS3", "ADRA1D", "ERBB2", "MMP2", "ERBB2", "DIRAS3", 
    "PTMA", "ALOX15", "ERBB2", "DIRAS3", "MAPT", "IGFBP5", "IGFBP5", 
    "DIRAS3", "FN1", "ERBB2", "MAPT", "ERBB2", "PTMA", "ERBB2", 
    "ILK", "ERBB2", "ERBB2"), `NF-ODC1` = "ODC1", `Max-isoform2` = c("ODC1", 
    "PTMA", "PTMA"), ZBP99 = "ODC1", `RXR-gamma:T3R-alpha1` = "CTNNB1", 
    `(T3R-alpha1)2` = c("CTNNB1", "MBP", "MBP"), `hsa-miR-183` = "VIL2", 
    `hsa-miR-199a` = "IKBKB", `hsa-miR-122a` = c("CCNG1", "RHOA", 
    "SLC7A1", "RHOA", "ADAM17"), `NRF-1` = c("COX5A", "QP-C", 
    "QP-C", "COX4NB", "COX6A1", "COX8A", "COX7C", "COX6A1", "TFAM", 
    "CAPNS1", "COX6C", "COX5A", "TOMM20", "PPAT", "PPAT", "TFAM", 
    "E2F1", "CYCS", "CYCS", "CYCS", "CYCS", "COX7A2", "VSNL1", 
    "CD47", "CD47", "COX7C", "CAPNS1"), `FXR-isoform3` = "PPARA", 
    COE2 = c("ADCY3", "GNAL", "GNAL"), `COE1-long` = c("ADCY3", 
    "CD79B", "GNAL", "GNAL"), `COE3-isoform1` = c("ADCY3", "GNAL", 
    "GNAL"), COE1 = c("ADCY3", "GNAL", "GNAL"), `c-Rel:RelA-p65` = c("TNF", 
    "TNF", "TF"), `ATF-2{pS69}{pS71}` = "TNF", `Egr-4` = "TNF", 
    `c-Rel` = c("TNF", "TNF", "IFNB1", "IRF4", "CEBPD", "G1P3"
    ), `ER-beta` = c("TNF", "VEGF", "INSR", "SSTR2", "SERPINE1", 
    "SSTR2"), `litaf-isoform2` = "TNF", `NF-kappaB1-p50:NF-kappaB1-p50` = c("TNF", 
    "IRF4", "NR4A2", "TNFRSF10B", "IFNGR2"), `GABP-alpha:GABP-beta2` = "TNF", 
    `RelA-p65:RelA-p65` = c("TNF", "CD40"), `(NF-kappaB1)2` = c("TNF", 
    "APP"), `NF-AT5` = c("TNF", "CYP2E1", "CYP2E1"), NFAT5 = "TNF", 
    `ATF-2-xbb4:c-Jun` = c("TNF", "IFNB1"), `c-Jun{pS63}{pS73}` = "TNF", 
    `NF-AT` = c("TNF", "FCER2", "CLGN", "CSF1", "IL17"), `p50:p50` = c("TNF", 
    "APP", "IL12A", "MYC"), `p50:c-Rel` = c("TNF", "IL12A"), 
    `hsa-miR-223` = "STMN1", `mmu-miR-101b` = c("ATXN1", "ATXN1"
    ), `hsa-miR-222` = c("CDKN1C", "CDKN1B", "CDKN1C", "KIT", 
    "CDKN1C", "CDKN1C", "CDKN1C", "CDKN1C", "CDKN1C", "KIT"), 
    `rno-miR-222` = c("CDKN1C", "CDKN1B", "CDKN1C", "CDKN1C", 
    "CDKN1C", "CDKN1C", "CDKN1C", "CDKN1C"), `rno-miR-221` = c("CDKN1C", 
    "CDKN1B", "CDKN1C", "CDKN1C", "CDKN1C", "CDKN1C", "CDKN1C", 
    "CDKN1C"), `hsa-miR-221` = c("CDKN1C", "CDKN1B", "CDKN1C", 
    "KIT", "BMF", "CDKN1C", "CDKN1C", "CDKN1C", "CDKN1C", "CDKN1C", 
    "KIT"), RFX1 = c("PCNA", "PCNA"), `Zen-2` = c("PCNA", "NCAM1", 
    "NCAM1"), `Zen-1` = c("PCNA", "NCAM1", "NCAM1"), Eve = "PCNA", 
    `Evi-1` = "ZBTB16", `RXR-alpha:LXR-alpha` = c("PPARG", "VEGF", 
    "NR0B2", "NR0B2"), STAT1alpha = c("PPARG", "IRF1", "IRF1", 
    "NOS2A", "FOS", "SOCS3", "FOS", "IRF1", "IRF1", "CD40", "CD40", 
    "SOCS3"), RPA3 = c("BRCA1", "BRCA1", "BRCA1"), FBP = c("BRCA1", 
    "BRCA1", "BRCA1", "MYC"), `(GABP-alpha)2:(GABP-beta2)2` = c("BRCA1", 
    "BRCA1", "BRCA1"), RPA2 = c("BRCA1", "BRCA1", "BRCA1"), `GABP-gamma1` = c("BRCA1", 
    "BRCA1", "BRCA1"), `(CREB1)2` = c("BRCA1", "BRCA1", "ERBB2", 
    "BRCA1", "ERBB2", "ERBB2", "ERBB2", "ERBB2", "ERBB2", "ERBB2", 
    "ERBB2", "ERBB2"), RPA1 = c("BRCA1", "BRCA1", "BRCA1"), `53BP1` = c("BRCA1", 
    "BRCA1", "BRCA1"), `E2F:DP` = c("CAV1", "DHFR", "DHFR", "ORC1L", 
    "MYB", "MYB", "CAV1", "E2F2", "RBL1", "MYC"), Erm = c("CAV1", 
    "ICAM1", "PSEN1", "PSEN1", "BAX", "CAV1", "CLGN", "ICAM1"
    ), `ZBRK1:brca1` = "GADD45A", `WT1:p53` = "GADD45A", ZBRK1 = "GADD45A", 
    `hsa-miR-216` = c("PTEN", "PTEN", "PTEN", "TEP1"), `hsa-miR-214` = c("PTEN", 
    "PTEN", "PTEN", "TEP1"), Notch1 = c("PTEN", "PTEN", "PTEN", 
    "TEP1"), `mmu-miR-217` = c("PTEN", "PTEN", "PTEN", "TEP1"
    ), `mmu-miR-216` = c("PTEN", "PTEN", "PTEN", "TEP1"), TFEA = c("POLA2", 
    "SMAD7", "SMAD7", "POLA2", "SERPINE1", "SERPINE1", "SERPINE1"
    ), `TFEA-xbb2` = c("POLA2", "POLA2"), `E2F-3A` = c("POLA2", 
    "POLA2"), `E2F-3a` = c("POLA2", "MYBL2", "MAP3K5", "POLA2", 
    "MYBL2"), `HDAC1:Sp3:Sp1:p300` = c("IGFBP3", "IGFBP3", "IGFBP3"
    ), `CDX-1` = "TFF3", EF1G1 = "MSRA", `RUSH-1alpha` = c("SMARCA3", 
    "SMARCA3"), `RUSH-1beta` = c("SMARCA3", "SMARCA3"), `Egr-1:RUSH-1` = c("SMARCA3", 
    "SMARCA3"), `RUSH-1:c-Rel` = c("SMARCA3", "SMARCA3"), `STAT3:STAT3` = c("CDKN1B", 
    "IRF1", "IRF1", "ICAM1", "VEGF", "FOS", "FOS", "FOS", "FOS", 
    "IRF1", "IRF1", "ICAM1"), brca1 = "CDKN1B", `(STAT1)2` = c("CDKN1B", 
    "IRF1", "ICAM1", "FOS", "FOS", "IRF1", "CD40", "ICAM1", "MYC"
    ), `brca1:HNF3A` = "CDKN1B", DND1 = c("CDKN1B", "LATS2", 
    "LATS2"), `YB-1` = c("SLC6A4", "CCNA2", "MMP2", "MMP2", "MMP2", 
    "SMAD7", "SMAD7", "EGFR", "SMAD7", "SMAD7", "PTPN1", "PTPN1", 
    "PTPN1", "PTPN1", "PTPN1", "PTPN1", "KCNJ2", "KCNF1", "CCNB1", 
    "KCNJ2", "FAS"), `Pit-1A` = "SLC6A4", `GTF2IRD1 isoform 1` = c("HOXC8", 
    "HOXC8"), `Ben-isoform2` = c("HOXC8", "HOXC8"), `hsa-miR-27a` = c("FOXO1A", 
    "CSF1"), `hsa-miR-96` = "FOXO1A", `hsa-miR-182` = "FOXO1A", 
    PUR1 = c("APBB1", "MBP", "MBP", "MYC", "MYC"), `HNF-1beta` = c("FOXA3", 
    "FOXA3"), `HMGIY-isoform1` = c("IFNB1", "FOS", "FOS"), `Blimp-1` = c("IFNB1", 
    "ID3", "MYC", "MYC"), `PRDI-BFc` = "IFNB1", R2 = c("IFNB1", 
    "THY1"), `IBP-1` = "IFNB1", `NF-kappaB2-p52` = c("IFNB1", 
    "NFKB2"), `IRF-7A` = c("IFNB1", "G1P2"), `IRF-3{p}` = "IFNB1", 
    ITF = "IFNB1", `HMGI-C` = "IFNB1", `MBP-1 (1)` = "IFNB1", 
    p100 = "IFNB1", R1 = c("IFNB1", "THY1"), Pbx1 = c("NPY", 
    "PAX3"), `CREB1{p}` = c("EGR1", "CHGA", "CHGA", "CRH", "CRH", 
    "NGFB", "NGFB"), `SAP1A:Elk-1:SRF` = "EGR1", `ESE-1` = c("EGR1", 
    "ANGPT1", "TGFBR2", "TGFBR2", "TGFBR2", "TGFBR2", "TGFBR2", 
    "TGFBR2", "TGFBR2", "TGFBR2", "TGFBR2", "TGFBR2", "TGFBR2", 
    "TGFBR2", "CLDN7"), `SRF:Elk-1` = "EGR1", `CREB1{pS133}` = "EGR1", 
    Net = c("EGR1", "FOS", "FOS", "FOS", "FOS"), `Elk-1{p}` = c("EGR1", 
    "MMP2"), `hsa-miR-130b` = c("LDLR", "FH", "LDLR", "CSF1"), 
    `hsa-miR-130a` = c("LDLR", "FH", "TAC1", "LDLR", "CSF1"), 
    `Sp3:Sp1` = c("LDLR", "FH", "LDLR"), `(Sp3)2` = c("LDLR", 
    "FH", "LDLR"), `(Sp1)2` = c("LDLR", "FH", "LDLR"), SREBP = c("LDLR", 
    "FH", "LPL", "LDLR"), hnRNPK = c("LDLR", "FH", "EIF4E", "LDLR", 
    "MYC"), `STAT1:STAT1` = c("WARS2", "IRF1", "IRF1", "ICAM1", 
    "FOS", "FOS", "IRF1", "IRF1", "ICAM1", "MYC"), `T3R:RXR` = c("ABCA1", 
    "ABCA1"), `RXR-alpha:NR1B2` = c("ABCA1", "THBD", "ICAM1", 
    "ABCA1", "ICAM1", "THBD", "ACADM"), `TCF-1E` = "LEF1", `E2F-3` = c("DIRAS3", 
    "DIRAS3", "DIRAS3", "DIRAS3", "DIRAS3", "DIRAS3", "DIRAS3"
    ), `E2F-5` = c("DIRAS3", "DIRAS3", "DIRAS3", "DIRAS3", "DIRAS3", 
    "DIRAS3", "DIRAS3"), `AP-2gamma` = c("IVL", "SOD2", "EGFR", 
    "SOD2", "ESR1", "ADA", "ADA"), `KDF-1` = "IVL", `AP-2beta` = c("IVL", 
    "SOD2", "RFC1", "EGFR", "SOD2", "SLC19A1", "RFC1", "OPRK1", 
    "MYC"), `JunB:Fra-1:FOSB` = "IVL", PPARdelta = c("MFN2", 
    "HMGCS1", "HMGCS1", "CERK"), `hsa-let-7g` = "CPEB2", `hsa-miR-134` = "CPEB2", 
    GCNF = c("MOS", "TDGF1"), `hsa-miR-372` = c("LATS2", "KLF13", 
    "TRPS1", "LATS2", "KLF13"), `TA rich recognition protein` = c("CKB", 
    "CKB", "CKB", "CKB"), NKX6B = c("CKB", "MBP", "MBP", "CKB"
    ), `c-Jun:Fra-1` = c("ELN", "ELN"), `MafB:c-MAF` = "PCSK2", 
    NeuroD = c("PCSK2", "THRB", "THRB", "THRB", "THRB", "THRB", 
    "THRB", "THRB", "THRB"), `(c-MAF)2` = "PCSK2", `(MafB)2` = "PCSK2", 
    ZNF293 = "MLC1", STAT1beta = c("IRF1", "IRF1"), `STAT1{pY}` = c("IRF1", 
    "IRF1"), `IPCS-BF` = c("IRF1", "TP53", "IRF1", "TP53"), `NF-kappaB1` = c("IRF1", 
    "IGF1R", "CEBPD", "IRF1", "IGF1R", "IRF8", "FAS"), `ATBF1-A` = "ANPEP", 
    `Pbx2:HOXA10` = c("ITGB3", "EMX2"), `ICER-IIgamma` = c("CREM", 
    "CREM", "CREM", "CREM"), `ICER-II` = c("CREM", "CREM", "CREM", 
    "CREM"), `KCHIP2-isoform8` = c("CREM", "FOSL2", "CREM", "AANAT"
    ), `Calsenilin-isoform1` = c("CREM", "FOSL2", "CREM", "AANAT"
    ), slug = c("HPGD", "BRCA2"), `NF-YA isoform-1` = c("SOX9", 
    "HOXB4", "CEBPZ", "HOXB4", "HOXB4", "DDIT3", "HOXB4", "HOXB4"
    ), `STAT3-isoform1` = c("MUC1", "SOCS3", "MUC1", "MUC1", 
    "MUC1", "PEMT", "SOCS3"), `GATA-3` = c("MUC1", "TH", "HBA1", 
    "EPO", "MUC1", "TNNI3", "HBA1", "MUC1", "MUC1", "PEMT"), 
    `CWH-1` = c("TCF1", "TCF1"), `CWH-2` = c("TCF1", "TCF1"), 
    `HNF-4alpha2` = c("TCF1", "TCF1", "TCF1", "TCF1", "TF"), 
    FOXG1 = c("TCF1", "BAX", "TCF1"), FoxD3 = c("TCF1", "TCF1"
    ), `(HNF-4alpha)2` = c("TCF1", "TCF1"), `RORgamma-isoform1` = "ARNTL", 
    RORalpha = c("ARNTL", "PSAP", "PSAP", "IL17"), NR1B1 = c("RBP1", 
    "THBD", "RBP1", "RBP1", "RBP1", "UCP1", "RBP1", "THBD", "RBP1", 
    "RBP1"), `RAR-gamma1` = c("RBP1", "RBP1", "RBP1", "RBP1", 
    "RBP1", "PLCG1", "RBP1", "RBP1"), `REVERB-alpha` = c("RBP1", 
    "RBP1", "RBP1", "RBP1", "NR1D1", "RBP1", "RBP1", "RBP1"), 
    `NR1B2-isoform2` = c("RBP1", "RBP1", "RBP1", "RBP1", "RBP1", 
    "RBP1", "RBP1"), `NF-E2 p45` = c("AIP", "AIP", "HMBS", "HMBS"
    ), `NF-U1` = c("AIP", "HMBS"), `GATA-1 isoform 1` = c("AIP", 
    "HMBS", "PF4", "APOH", "GYPC"), `NF-E2` = c("AIP", "AIP", 
    "HMBS", "HMBS", "HBA1", "HBA1", "HBA1", "HBA1"), `CAC-binding protein` = c("AIP", 
    "HMBS", "HBA1", "HBA1"), MafK = c("AIP", "HMBS", "HMOX1"), 
    `TCF-1` = c("MAL", "CD8A"), `GATA-3 isoform-1` = c("MAL", 
    "HBA1", "CD8A", "HBA1"), `mmu-miR-26a` = "EZH2", LRP130 = c("CAMK2B", 
    "CAMK2B"), `PPARgamma2:RXR-alpha` = c("CAT", "LPL", "MC2R", 
    "UCP1"), Sall1 = "GBX2", `TEF-1` = c("TGFA", "SLC2A4", "SLC2A4", 
    "DES", "DES", "DES", "ACTA1"), `(TEF-1)2` = "TGFA", `PPARalpha:RXR-alpha` = c("FADS2", 
    "CPT1A", "CPT1A", "HMGCS1", "ACOX1", "ACOX1", "ACOX1", "ACOX1", 
    "ACOX1", "UCP1", "ACAA1", "ACAA1", "HMGCS1", "CPT1A", "CPT1A", 
    "FABP1", "NR1D1"), `(STAT5A)4` = "CISH", `STAT5B:STAT5B` = "CISH", 
    `PXR:RXR-alpha` = c("NOS2A", "NR0B2", "NR0B2"), FKHL5 = "NOS2A", 
    CPBP = c("NOS2A", "TFPI2", "TFPI2", "TFPI2", "TFPI2", "ATF3"
    ), `(NF-kappaB1-p50)2` = c("NOS2A", "OPRD1", "AR", "AR", 
    "AR"), `T3R-alpha:RXR-alpha` = c("NOS2A", "SREBF2", "APP", 
    "SREBF2"), `beta-catenin` = "NOS2A", NFkappaB = "NOS2A", 
    `MITF-A2` = c("KIT", "TBX2", "MC1R", "MC1R", "KIT"), PLZF = c("KIT", 
    "KIT"), Plzf = c("KIT", "KIT"), `CLIM2:E2A:RBTN2-isoform1:Tal-1:pRb` = c("KIT", 
    "KIT"), `hsa-miR-192` = c("ZFHX1B", "DHFR", "SIP1", "SIP1"
    ), `hsa-miR-205` = c("ZFHX1B", "TCF8", "SIP1", "SIP1"), `mmu-miR-192` = c("ZFHX1B", 
    "SIP1", "SIP1"), `mmu-miR-200b` = c("ZFHX1B", "SIP1", "SIP1"
    ), `(TR-BETA)2` = c("MYOD1", "MYOD1", "ACTA1"), `prox1-xbb1` = c("FGFR3", 
    "FGFR3"), ASP = "CYP21A2", `E2F-7` = "DHFR", HIP1 = "DHFR", 
    `EIIaE-A` = "DHFR", MBD1 = c("MAGEA3", "MAGEA2", "MAGEA6"
    ), `c-Jun{p}` = c("TAC1", "BBC3"), `hsa-miR-206` = c("TAC1", 
    "G6PD", "ESR1", "BDNF"), `NF-YC-3` = c("MYBL1", "MYBL1"), 
    `T3R-alpha1:RXR-alpha` = "TSHR", `HNF-6alpha` = "TCF4", MIBP1 = c("TCF4", 
    "TCF4", "MYC"), `HNF-6beta` = "TCF4", `RXR-alpha:T3R-beta` = c("SREBF2", 
    "SREBF2"), `Sp1{p}` = c("PDGFD", "VEGF"), `ER-alpha:Sp1` = "RAGE", 
    MAZ = c("DAP", "MMP14", "MMP14", "SP4", "GRIN1", "DAP", "SP4", 
    "MYC", "MYC", "MAZ"), Lmx1 = c("DAP", "DAP"), `Lab:Exd` = c("HOXB1", 
    "HOXB1"), Exd = c("HOXB1", "HOXB1"), HOXB1 = c("HOXB1", "HOXB1", 
    "HOXB1", "HOXB1", "HOXB2"), `HOXB1:Exd` = c("HOXB1", "HOXB1", 
    "HOXB2"), `Prep1:Pbx1` = c("HOXB1", "HOXB1"), `HOXB1:Pbx1:Prep1` = c("HOXB1", 
    "HOXB1", "HOXB2"), HOXA1 = c("HOXB1", "HOXB1", "L1CAM"), 
    dHAND = "DBH", `c-Jun:JunD:c-Fos` = "DBH", YHM2 = c("DBH", 
    "TH"), `dHAND:PMX2A` = "DBH", `(JunD)2` = "DBH", `c-Jun:JunD` = "DBH", 
    Sox17 = c("LAMA1", "LAMA1", "FGF3", "FGF3"), Sox7 = c("LAMA1", 
    "LAMA1", "FGF3", "FGF3"), `POU2F2 (Oct-2.1)` = c("CD79B", 
    "MYC"), HOXD13 = c("EPHA7", "BMP4", "HOXD9"), HOXA13 = c("EPHA7", 
    "BMP4", "BMP7"), Pitx3 = c("POMC", "TH", "POMC", "SLC6A3"
    ), Otx1 = c("POMC", "POMC"), `PO-B` = c("POMC", "POMC", "POMC", 
    "POMC"), pitx2a = c("POMC", "PLOD2", "POMC", "PLOD2"), Pitx1 = c("POMC", 
    "POMC"), `POU4F1(l)` = c("POMC", "POU4F1", "POU4F1", "POMC", 
    "CRH", "CRH"), COUP = c("POMC", "POMC"), Nur77 = c("POMC", 
    "POMC", "TCL1A", "TCL1A", "E2F1", "ALDOC", "POMC", "POMC", 
    "SERPINE1", "IKBKE"), NURR1 = c("POMC", "TH", "TCL1A", "TCL1A", 
    "POMC", "CRH", "CRH", "CLGN", "IKBKE", "SLC6A3"), `CTF-3` = c("HRAS", 
    "HBA1", "HBA1"), `CTF-1` = c("HRAS", "HBA1", "TP53", "HBA1", 
    "TP53"), `CTF-2` = c("HRAS", "CYP17A1", "HMGB1", "HBA1", 
    "HMGB1", "HBA1"), `RXR-alpha:PPARalpha` = c("G0S2", "CPT1A", 
    "SEMA6B", "HMGCS1", "ACOX1", "ACOX1", "ACOX1", "ACOX1", "SEMA6B", 
    "G0S2", "HMGCS1", "CPT1A", "FABP1", "ACADM"), PPARgamma1 = c("G0S2", 
    "ACOX1", "G0S2"), MEF2C = c("MEF2C", "MEF2C"), LKLF = c("THBD", 
    "THBD"), `p53{ace}` = "BDKRB2", Gscl = "TH", `c-Fos:JunD` = "TH", 
    `c-Fos:Fra-2:JunD` = "TH", `NR1B2-isoform1:RXR-alpha` = "TH", 
    `NURR1-isoform 1` = "TH", `STAT3-isoform3:STAT3` = c("ICAM1", 
    "ICAM1"), `(STAT3)2` = c("ICAM1", "ICAM1"), `STAT3{pY}` = c("ICAM1", 
    "ICAM1"), Fos = c("ICAM1", "ICAM1"), `STAT3-isoform3{pY705}` = c("ICAM1", 
    "ICAM1"), `SPI1:IRF-4` = c("CD68", "CD68"), `SPI1:IRF-8` = c("CD68", 
    "CD68"), `IRF-4` = c("CD68", "IRF4", "G1P2", "CD68"), `hsa-let-7e` = c("EIF3S1", 
    "HAP1", "EIF3S1"), `GR:MR` = c("ATP1B1", "ATP1B1"), arnt = c("VEGF", 
    "VEGF", "CYP1A1", "CYP1A1", "CYP1A1", "PFKFB3", "EPO", "EPO", 
    "EPO", "CYP1A1", "CYP1A1", "CYP1A1", "CYP1A1", "CYP1A1", 
    "CYP1A1"), DbpA = "VEGF", `YB-1B` = "VEGF", `arnt:HIF2A` = "VEGF", 
    `hsa-miR-378` = "VEGF", `HIF-1alpha:Ref-1` = "VEGF", `hsa-miR-93` = "VEGF", 
    `ATF-1:Ref-1` = "VEGF", `hsa-miR-302d` = c("VEGF", "KLF13", 
    "TRPS1", "KLF13"), `CSDA-isoform3` = "VEGF", `STAT3:HIF-1alpha` = "VEGF", 
    Hey2 = "VEGF", `p300:Ref-1` = "VEGF", `hsa-miR-200a` = c("TCF8", 
    "PKD1"), ZEB1 = "TCF8", `hsa-miR-200b` = "TCF8", `hsa-miR-200c` = "TCF8", 
    TLX = c("GFAP", "PAX2"), FOXO = "CCNG2", mef2d = c("SLC2A4", 
    "SLC2A4"), `Pax-3:FOXO1A` = c("SLC2A4", "SLC2A4"), FXR = c("SLC2A4", 
    "SLC2A4"), `MEF-2` = c("SLC2A4", "SLC2A4"), `RBPJK:PTF1a:E12` = c("NEUROG2", 
    "PTF1A"), `PTF1a:E12` = c("NEUROG2", "PTF1A"), `GABP-beta1:GABP-alpha` = c("TNC", 
    "TNC"), Smad2 = c("TNC", "SMAD7", "SMAD7", "FBLN5", "TNC", 
    "CTGF", "MYC"), dlx3 = "ESX1", DREF = c("RAF1", "RAF1", "TFAM", 
    "TBP", "TFAM", "RAF1", "RAF1"), KChIP1a = "AANAT", KCHIP4 = "AANAT", 
    Crx = c("AANAT", "GRM6", "GRM6", "RRAS2"), `hsa-miR-124a` = c("ANGPT1", 
    "IQGAP1", "STAT3", "STAT3"), `hsa-miR-10a` = "USF2", HoxD13 = "GLI3", 
    D1 = c("PTPRO", "PTPRO", "PTPRO"), `Pit-1` = c("PTPRO", "PTPRO", 
    "FOS", "ESR1", "FOS", "PTPRO", "VDR"), Sox3 = c("SF1", "SF1", 
    "NR5A1"), Sox9 = c("SF1", "SF1", "NR5A1"), `hsa-miR-512-5p` = "MCL1", 
    `hsa-miR-29b` = c("MCL1", "DNMT3A", "BACE1", "DNMT3B", "BACE1"
    ), `HiNF-C` = c("HIST2H4", "HIST2H4"), `HiNF-A` = c("HIST2H4", 
    "HIST2H4"), `HiNF-M` = c("HIST2H4", "HIST2H4"), `H4TF-1` = c("HIST2H4", 
    "VIM", "VIM", "HIST2H4"), `H4TF-2` = c("HIST2H4", "HIST2H4"
    ), `HiNF-P` = c("HIST2H4", "HIST2H4"), `HiNF-E` = c("HIST2H4", 
    "HIST2H4"), `HiNF-D` = c("HIST2H4", "HIST2H4"), TMF = c("HIST2H4", 
    "HIST2H4"), `E12:FIGLA` = "ZP3", `LRF-isoform2` = "COMP", 
    EKLF = c("KLF3", "CYCS", "CYCS", "E2F2"), `(Ikaros-isoform1)2` = "OPRD1", 
    `Ikaros-isoform2:Ikaros-isoform1` = "OPRD1", `(Ikaros-isoform2)2` = "OPRD1", 
    MBD2 = "OPRD1", `E2F:DP:p107` = "CCNA2", `PPAR:RXR` = c("SEMA6B", 
    "SEMA6B"), `FXR-isoform3:RXR-alpha` = c("NR0B2", "FGF19", 
    "NR0B2", "FGF19"), E47 = c("NR0B2", "FOS", "FOS", "FOS", 
    "FOS", "SERPINE1", "NR0B2"), `hsa-miR-27b` = c("ST14", "CYP1B1"
    ), `hsa-let-7c` = "HAP1", `hsa-let-7d` = "HAP1", `hsa-let-7f` = "HAP1", 
    `hsa-let-7b` = c("HAP1", "RPIA", "LIN28", "ACTG1"), `c-Jun:ATF-4` = "HAP1", 
    elf5 = "KRT18", `RXR-alpha:T3R-alpha1` = c("NRGN", "MYC"), 
    `NCOR:c-Ets-2` = c("ERBB2", "ERBB2", "ERBB2", "ERBB2", "ERBB2", 
    "ERBB2", "ERBB2", "ERBB2", "ERBB2"), `NCOR:c-Ets-1` = c("ERBB2", 
    "ERBB2", "ERBB2", "ERBB2", "ERBB2", "ERBB2", "ERBB2", "ERBB2", 
    "ERBB2"), `SRC3:c-Ets-1` = c("ERBB2", "ERBB2", "ERBB2", "ERBB2", 
    "ERBB2", "ERBB2", "ERBB2", "ERBB2", "ERBB2"), `c-Ets-2:SRC-1` = c("ERBB2", 
    "ERBB2", "ERBB2", "ERBB2", "ERBB2", "ERBB2", "ERBB2", "ERBB2", 
    "ERBB2"), `SRC-1:c-Ets-1` = c("ERBB2", "ERBB2", "ERBB2", 
    "ERBB2", "ERBB2", "ERBB2", "ERBB2", "ERBB2", "ERBB2"), RVF = c("ERBB2", 
    "ERBB2", "ERBB2", "ERBB2", "ERBB2", "ERBB2", "ERBB2", "ERBB2", 
    "ERBB2"), `SRC3:c-Ets-2` = c("ERBB2", "ERBB2", "ERBB2", "ERBB2", 
    "ERBB2", "ERBB2", "ERBB2", "ERBB2", "ERBB2"), `JunD:ATFa` = c("ERBB2", 
    "ERBB2", "ERBB2", "ERBB2", "ERBB2", "ERBB2", "ERBB2", "ERBB2", 
    "ERBB2"), BTEB4 = c("CYP1A1", "DRD1", "CYP1A1", "CYP1A1"), 
    `arnt-L` = c("CYP1A1", "CYP1A1", "CYP1A1"), XF2 = c("CYP1A1", 
    "CYP1A1", "CYP1A1"), BTEB3 = c("CYP1A1", "CYP1A1", "CYP1A1"
    ), `Arnt (774 AA form)` = c("CYP1A1", "CYP1A1", "CYP1A1"), 
    XF1 = c("CYP1A1", "CYP1A1", "CYP1A1"), `Sp3-isoform1` = c("CYP1A1", 
    "CYP1A1", "CYP1A1"), BTEB1 = c("CYP1A1", "TFAP2A", "CYP1A1", 
    "CYP1A1"), `Tel-2a` = "LYN", `nerf-isoform1` = "LYN", `Tel-2c` = "LYN", 
    `nerf-isoform3` = "LYN", `Tel-2b` = "LYN", EFI = c("HBA1", 
    "HBA1"), `alpha-CP2a, alpha-CP2b` = c("HBA1", "HBA1"), `CCAAT-binding factor` = c("HBA1", 
    "HBA1", "HBA1", "HBA1", "ADRA1B"), NOC1 = c("HBA1", "HBA1"
    ), `CACCC-binding factor` = c("HBA1", "APOH", "HBA1", "APOB"
    ), HTFIR = c("INSR", "INSR"), `AP-2alpha:HMGIY:Sp1` = "INSR", 
    Smad1 = c("DLX3", "CSF1", "MYC"), `NF-1B` = "ITGA6", `NF-IX` = "ITGA6", 
    DEC1 = c("MLH1", "BHLHB3"), `DP-2` = c("AURKB", "AIM1"), 
    `RXR-alpha:PPARdelta` = c("HMGCS1", "ACOX1", "HMGCS1", "FABP1"
    ), `RXR-gamma:PPARalpha` = c("HMGCS1", "ACOX1", "HMGCS1", 
    "FABP1"), `RXR-gamma:PPARgamma` = c("HMGCS1", "ACOX1", "ACSL1", 
    "HMGCS1", "FABP1"), `RXR-gamma:PPARdelta` = c("HMGCS1", "ACOX1", 
    "HMGCS1", "FABP1"), `TR2-11 isoform1` = c("CRABP1", "CRABP1", 
    "CRABP1", "CRABP1", "CRABP1"), `RBPJK:PTF1a` = "PTF1A", rbpl = c("PTF1A", 
    "PTF1A"), `PTF1:E2A:rbpl` = "PTF1A", `rbpl:E12:PTF1a` = "PTF1A", 
    `PTF1:E2A:RBPJK` = "PTF1A", `ER81-isoform1` = "PSEN1", `pax2-isoform1` = c("TP53", 
    "TP53"), `Pax-8` = c("TP53", "EN2", "TP53"), PITX1 = c("TP53", 
    "TP53"), `GAAP-1` = c("TP53", "TP53"), `(RXR-alpha)2` = c("MC2R", 
    "MC2R"), `SF1- isoform2` = "MC2R", `B-Myb` = c("MYB", "MYB", 
    "IGFBP5"), `mmu-miR-150` = c("MYB", "MYB"), `hsa-miR-126` = "IRS1", 
    `hsa-miR-145` = c("IRS1", "FLI1", "TMOD3", "FLI1"), `Pax-1` = "EN2", 
    `Pax-2.1` = "EN2", `Pax-2a` = "EN2", `sim2:arnt` = "MYOM2", 
    `Cdx-1` = c("DSC3", "DSC3", "ADA", "ADA"), `Nrf2:JunD` = "NQO2", 
    `hsa-miR-29a` = c("DNMT3A", "BACE1", "DNMT3B", "BACE1"), 
    HOXB3 = c("TITF1", "TTF1"), FOSB = c("MMP2", "MDM2", "MDM2", 
    "IL11", "EPO", "CLGN", "CLGN", "IL11"), `p53{p}` = "MMP2", 
    `STAT1:STAT6` = "FCER2", `pax6-isoform2` = c("SMARCA4", "ITGB1", 
    "ITGB1", "ITGA5", "SMARCA4"), `AP-2rep` = c("TFAP2A", "TFAP2A"
    ), `PPARdelta:RXR-alpha` = c("ACOX1", "FABP1", "CERK"), `RXR-alpha:PPARgamma1` = "ACOX1", 
    `GATA-6short` = c("TFF2", "WNT7B"), `NF-YA:NF-YB:NF-YC` = "FDPS", 
    `T3R-alpha:RXR-beta` = c("MDM2", "MDM2"), `hsa-miR-141` = c("CKLF", 
    "KLF5", "CKLF", "STK3", "STK3"), Copeb = c("TGFBR2", "TGFBR2", 
    "TGFBR2", "TGFBR2"), `ATF-1:ATF-1` = c("TGFBR2", "TGFBR2", 
    "TGFBR2", "TGFBR2"), `T3R-beta2` = c("MBP", "MBP"), M1 = c("MBP", 
    "MBP", "MBP", "MBP"), `NF-1B1` = c("MBP", "MBP"), `PPAR:T3R-beta` = c("MBP", 
    "MBP"), `RXR-alpha:T3R-alpha1:SRC-1` = c("MBP", "MBP"), `JunD:ATF-2` = c("CCNA1", 
    "CCNA1", "CCNA1"), `AR-isoform1` = c("AR", "AR", "AR"), RelB = "IRF4", 
    `c-Rel:NF-kappaB1-p50` = "IRF4", `(GABP-alpha)2:(GABP-beta)2` = c("ITGB4BP", 
    "ITGB4BP"), PARP = c("VIM", "VIM", "SNCA", "SNCA", "FGF4", 
    "TCIRG1"), `Sp1:ZBP89` = "VIM", TLS = "PPAT", `RXR-alpha:T3R-alpha` = "APP", 
    FOXJ1 = "APP", USF2b = "APP", `hsa-miR-520c` = "APP", `beta-adaptin 2-isoform1` = "ADPN", 
    `LRH1-isoform1` = "ADPN", `beta-adaptin2` = "ADPN", `(HNF-1alpha)2` = c("PCSK9", 
    "APOH", "PCSK9"), `HNF-1beta:HNF-1alpha` = c("PCSK9", "PCSK9"
    ), `E2F-2` = "MAP3K5", `NOR1-isoform1` = c("TCL1A", "TCL1A"
    ), `hsa-miR-128a` = c("PCGF4", "PCGF4"), POU4F1 = "PMAIP1", 
    Antp = c("NCAM1", "NCAM1"), Barx1 = c("NCAM1", "NCAM1", "L1CAM"
    ), CUTL2 = c("NCAM1", "NCAM1"), `Alx-4` = c("NCAM1", "NCAM1"
    ), `CDP-isoform4` = c("NCAM1", "NCAM1"), TEL1 = c("FLI1", 
    "FLI1"), `irf1:IRF-8` = "IL12A", zfp219 = "HMGN1", `hsa-miR-224` = "API5", 
    `STAT5{pY}` = c("PTGS2", "PTGS2", "PTGS2"), `mmu-miR-206` = c("NPM1", 
    "FSTL1", "FSTL1"), ETF = "EGFR", RPF1 = "EGFR", `hsa-miR-25` = "MAP2K4", 
    `hsa-miR-92` = "MAP2K4", HOXA4 = "BMP4", `Msx-1short` = "BMP4", 
    HOXA11 = "BMP4", `Xvent-2` = "BMP4", HOXD11 = "BMP4", hoxa9 = "BMP4", 
    Xiro1 = "BMP4", GATA = c("NPPB", "TNNI3"), `mmu-miR-465` = c("PAK1", 
    "PAK1"), `WT1 I` = c("IGF1R", "IGF1R"), `WT1 -KTS` = c("IGF1R", 
    "IGF1R"), `WT1 I -KTS` = c("IGF1R", "IGF1R"), `E2F:p130` = "E2F1", 
    `hsa-miR-330` = "E2F1", sin3a = "E2F1", `Sp1:NF-YA` = "E2F1", 
    Ebp1 = "E2F1", `E2F-1:pRb` = "E2F1", `PHO2:SWI5` = "HMOX1", 
    `c-Jun:Fos` = "HMOX1", `Bach1:MafK` = "HMOX1", ACE2 = "HMOX1", 
    `MTB-Zf` = "HMOX1", `TASS-1` = c("B4GALT1", "GALT"), HTF4gamma = "ATP1A1", 
    `Six-3beta` = "ATP1A1", `six4-isoform1` = "ATP1A1", `Six-2` = "ATP1A1", 
    `Six-5` = c("ATP1A1", "ATP1A1"), `Six-3alpha` = "ATP1A1", 
    `six4-isoform3` = "ATP1A1", HOXD10 = c("HOXD9", "HOXD9", 
    "HOXD9"), HOXD8 = c("HOXD9", "HOXD9"), `hsa-miR-155` = c("ETS1", 
    "EDN1", "AGTR1"), FOXH1 = c("MIXL1", "GSC", "GSC"), `RXR:RAR` = c("LTF", 
    "LTF"), `ERR1-isoform1` = c("LTF", "LTF"), `COUP-TF` = c("LTF", 
    "LTF"), `E47:MATH1` = c("HES6", "HES6"), `SAP-1a` = c("FOS", 
    "FOS", "EGR2", "ACTB", "ACTB"), PMX1 = c("FOS", "FOS"), `factor 2` = c("FOS", 
    "FOS"), `TFII-I` = c("FOS", "FOS"), AG = c("FOS", "FOS", 
    "FOS", "FOS"), `factor 3` = c("FOS", "FOS"), MCM1 = c("FOS", 
    "FOS"), `TREB-1` = c("FOS", "FOS"), GAF = c("FOS", "FOS", 
    "G1P2"), DEF = c("FOS", "FOS"), `C/EBPbeta(p35):C/EBPbeta(p20)` = c("FOS", 
    "FOS"), `STAT1alpha:STAT3` = c("FOS", "SOCS3", "FOS", "SOCS3"
    ), `factor 1` = c("FOS", "FOS"), AP3 = c("FOS", "FOS"), `SRE-ZBP` = c("FOS", 
    "FOS"), myogenin = c("FOS", "FOS", "DES", "ACTC", "BARX2", 
    "MYF6"), `SRE BP` = c("FOS", "FOS"), SIF = c("FOS", "FOS"
    ), `SAP-1b` = c("FOS", "FOS", "EGR2", "ACTB", "ACTB"), GP = c("FOS", 
    "FOS"), `STAT1alpha:STAT1alpha` = c("FOS", "FOS"), ARG80 = c("FOS", 
    "FOS"), `ER-alpha:ER-alpha` = c("FOS", "FOS"), `(Pit-1)2` = c("FOS", 
    "FOS"), TCF = c("FOS", "FOS", "FOS", "FOS"), `Calsenilin-xbb1` = c("FOS", 
    "FOS"), `mmu-miR-7b` = c("FOS", "FOS"), `band I factor` = c("FOS", 
    "FOS"), `SRF:SRF` = c("FOS", "FOS"), CtBP2 = c("FGF3", "FGF3"
    ), Sox13 = c("FGF3", "FGF3"), `Sox6-Isoform1` = c("FGF3", 
    "FGF3"), PPARgamma2 = c("BACE1", "BACE1", "SERPINE1"), `hsa-miR-107` = c("BACE1", 
    "BACE1"), `Sp1:sp4` = "ABCA2", ZNFN1A1 = c("FGFR4", "FGFR4"
    ), `(STAT3-isoform1)2` = c("SOCS3", "SOCS3"), `STAT3-isoform1:STAT1alpha` = c("SOCS3", 
    "SOCS3"), `mmu-miR-196a` = "HOXB8", `hsa-miR-196b` = "HOXB8", 
    `hsa-miR-196a` = "HOXB8", `(ATF-2)2` = "ESR1", `hsa-miR-18a` = "ESR1", 
    `ATF-2:ER-alpha` = "ESR1", `(c-Jun)2` = "ESR1", `hsa-miR-22` = c("ESR1", 
    "TFRC"), foxm1 = "ESR1", `(POU3F2)2` = c("ALDOC", "CRH", 
    "CRH"), `HNF-3beta:POU3F2` = c("ALDOC", "CRH", "CRH"), `TCF-4:beta-catenin` = "COPS5", 
    `mmu-miR-181a` = "HOXA11", `(GABP-beta)2:(GABP-alpha)2` = c("GABPA", 
    "GABPA"), ER81 = "BAX", `usf1:PEA3` = "BAX", `usf1:Erm` = "BAX", 
    `Prep1:Pbx1b` = "PF4", meis1 = c("PF4", "PF4", "PAX3"), `Prep1:PBX2` = "PF4", 
    `STAT3{p}` = "CEBPD", `MECP-2` = "BDNF", als2cr8 = "BDNF", 
    `MeCP-2` = "BDNF", POU4F3 = "BDNF", `hsa-miR-218` = "LIN28", 
    `mmu-let-7b` = "LIN28", `mmu-let-7a` = "LIN28", `mmu-miR-125b` = "LIN28", 
    `mmu-miR-125a` = "LIN28", `mmu-miR-218` = "LIN28", AP1 = "MME", 
    NFI = "ITGA5", `c-fos` = "ITGA5", `HTF4:rbpl` = c("RBPSUHL", 
    "RBPSUHL"), `HTF4:PTF1a` = c("RBPSUHL", "RBPSUHL"), `PTF1a:E12:RBPJK` = c("RBPSUHL", 
    "RBPSUHL"), `rbpl:HTF4:PTF1a` = c("RBPSUHL", "RBPSUHL"), 
    `CHOP-10` = "TNFRSF10B", `CCK-1b` = "CCK", `CCK-1a` = "CCK", 
    PEBP2beta = c("APC", "APC", "APC", "FN1", "CSF1"), `hsa-miR-135b` = c("APC", 
    "APC", "APC"), `hsa-miR-135a` = c("APC", "APC", "APC"), `c-Ets-1 68` = "APOH", 
    `HNF-1alpha-C` = c("APOH", "APOB"), `HNF-1alpha-B` = c("APOH", 
    "APOB"), `NFE-6` = "GYPC", `BMAL1:Clock` = "ATF5", `Tbx3-isoform1` = "T", 
    Tbx3 = "T", `TBX5-L` = "T", `HIF-1alpha-isoform2` = "EPO", 
    `Tf-LF1` = c("EPO", "TF", "TF"), `IL-10E1` = "EPO", `Tf-LF2` = c("EPO", 
    "TF", "TF"), `Meis-2b` = "DRD1", `Meis-2c` = "DRD1", `Meis-2a` = "DRD1", 
    `TGIF-isoform2` = "DRD1", `Meis-2d` = "DRD1", `hsa-miR-504` = "DRD1", 
    `PUR-beta` = c("LGALS3", "LGALS3", "MYC"), `ZNF339-isoform2` = "OVOL2", 
    `ZNF339-isoform3` = "OVOL2", `ZNF339-isoform1` = "OVOL2", 
    `beta-catenin:LEF1-isoform1` = "OVOL2", `hsa-miR-181b` = "VSNL1", 
    `(AP-2alpha)2` = c("MAPT", "MAPT"), PTF1A = c("IPF1", "IPF1"
    ), NKX2B = c("IPF1", "IPF1", "IPF1", "IPF1", "NKX6-1"), PTF1 = c("IPF1", 
    "IPF1"), `hsa-miR-210` = "NPTX1", `FXR:RXR-alpha` = c("INSIG1", 
    "INSIG1"), `MafK:bach2` = "PRDM1", Bach1 = "PRDM1", `TEF-5` = "DES", 
    `mef2a-isoform1` = c("DES", "PGAM2"), `MEF-2C/delta8` = c("DES", 
    "MYF6"), Rnf6 = c("KITLG", "KITLG"), Gli2 = c("PTCH", "PTCH"
    ), `mmu-miR-122a` = "SMARCD1", `ADA-NF1` = c("ADA", "ADA"
    ), AML1b = c("ADA", "ADA"), `HNF-1beta-2` = "PKHD1", `VDR:RXR-beta` = "CYP24A1", 
    `hsa-miR-140` = "HDAC4", `hsa-miR-105` = "TLR2", `(USF2)2` = c("KCNJ2", 
    "KCNF1", "KCNJ2"), XrpFI = "RPL32", `f(alpha)-f(epsilon)` = "RPL32", 
    `factor delta` = "RPL32", HrpF = "RPL32", `NF-kappaB2-p52:RelB` = c("JUNB", 
    "CSF1"), `GABP-alpha:GABP-beta1:IL16` = "SKP2", `Sp1:Tax` = "PDGFB", 
    `Egr-1:Tax` = "PDGFB", ZNF174 = "PDGFB", meis2 = "PAX3", 
    `N-Myc:Max` = "PAX3", Pbx3 = "PAX3", HOXA7 = "EMX2", `HOXA10-PL1` = "EMX2", 
    MafG = "CRYAA", `c-MAF-LONG` = "CRYAA", `pax6-isoform5a` = "CRYAA", 
    MafB = "CRYAA", `PRDII-BF1` = "CRYAA", HOXD1 = c("MOG", "PAX2"
    ), `JunD:deltaFosB` = "GRIN1", `C/EBPbeta:C/EBPdelta` = "LEP", 
    `alpha-CBF` = "HAND1", Sox11 = "FGF4", Sox15 = c("FGF4", 
    "FBXO15"), `NF-kappaB(-like)` = c("CD74", "C4B", "MYC"), 
    `ISGF-3` = c("G1P2", "G1P2", "G1P3"), `ISGF-1` = "G1P2", 
    STAT2 = "G1P2", `IRF-9` = "G1P2", `IRF-5` = "G1P2", ISGF3 = "G1P2", 
    `ISGF-3alpha` = "G1P2", `hsa-mir-559` = "MTA1", `hsa-mir-661` = "MTA1", 
    `rno-miR-135` = "EDN1", DB1 = c("EDN1", "EDN1"), `hsa-miR-135` = "EDN1", 
    `hsa-miR-199` = "EDN1", `rno-miR-199` = "EDN1", `rno-miR-155` = "EDN1", 
    ZBU1 = c("SERPINE1", "SERPINE1"), `Clock:BMAL2` = "SERPINE1", 
    BMAL1 = c("SERPINE1", "SERPINE1"), `HLTF (Met123)` = "SERPINE1", 
    BMAL2 = "SERPINE1", `BMAL2-xbb1` = "SERPINE1", `Clock-L` = "SERPINE1", 
    Clock = "SERPINE1", `NFAT2-alpha` = "CTSK", `FOSB:JunB` = "CLGN", 
    `CIZ6-1` = "CLGN", ER71 = "CLGN", `JunD:c-Fos` = "CLGN", 
    `Smad2:Smad3:Smad4` = "CLGN", pap1 = "CLGN", `FOSB:JunD` = "CLGN", 
    lactoferrin = c("CLGN", "SKP1A"), CIZ8 = "CLGN", `usf1{p}` = c("C4B", 
    "C4B"), KLF3 = "C4B", `Spi-B` = "CD40", AKNA = "CD40", `Sp3-xbb1` = "CD40", 
    `Sp2:Sp1` = "PDF", DPBF = "DMD", `MyoD:E12` = c("DMD", "ACTC"
    ), `IA-1` = "NEUROD1", G10BP = "FN1", `LEF-1S` = "FN1", `hsa-miR-199a*` = "FN1", 
    NOR1 = "IKBKE", `LEF1-isoform1:beta-catenin` = "NR0B1", Jun = "SCNN1B", 
    `(RXR-beta)2` = "PCSK1", `RXR-beta:T3R-alpha1` = "PCSK1", 
    RARA = "NRL", RXRG = "NRL", RXRA = "NRL", `neurofibromin1{p}` = "SCN4A", 
    Helt = "SCN4A", MRF4 = "SCN4A", `FOXP3-isoform1` = "TLR10", 
    `Fra-2:JunD` = "TCIRG1", `PARP-long` = "TCIRG1", `LF-A1` = "APOB", 
    `NF-BA1` = c("APOB", "APOB"), `HNF-3beta:HNF3A` = c("APOB", 
    "APOB"), EAR2 = "APOB", TGT3 = "APOB", CD28RC = "CSF1", CBP = "CSF1", 
    Smad5 = "CSF1", FOXP3 = "CSF1", `NF-AT1C` = "CSF1", `NF-GMa` = "CSF1", 
    `NF-GMb` = "CSF1", PEBP2alpha = "CSF1", `PR-beta` = "ABCG2", 
    `hsa-miR-519c` = "ABCG2", `PR-alpha` = "ABCG2", `p300:E12:myogenin` = c("CUGBP1", 
    "CUGBP1"), `STAT1{p}` = "IRF8", EBP40 = "TF", EBP45 = "TF", 
    `Erg-1` = "NOS3", `CREB1{pS117}` = "NOS3", `RXR-alpha:NR1B1:NF-AT4:Oct-1` = "BLR1", 
    TREF1 = "TFRC", `hsa-miR-320` = "TFRC", TREF2 = "TFRC", `mmu-miR-23b` = "HES1", 
    `HES-1:Hes6` = "HES1", `(HES-1)2` = "HES1", HOXB7 = "FGF2", 
    `mmu-miR-92a` = "HIPK3", `mmu-miR-19b` = "HIPK3", `mmu-miR-20b` = "HIPK3", 
    `mmu-miR-106a` = "HIPK3", PKNOX2 = "HOXB2", PLZFB = "HOXB2", 
    `CBF (4)` = "ACTC", UBTF = "ACTC", `MEF-2A` = "PGAM2", `CP2-isoform1` = "KLF1", 
    RBMS1 = "FAS", `gsh-1` = "GSH1", `Pax-2b` = "PAX2", `MEF-2DA'0` = "MYF6", 
    `MEF-2DAB` = "MYF6", `hsa-let-7i` = "EIF2C1", `hsa-miR-136` = "EIF2C1", 
    `mmu-miR-136` = "EIF2C1", `rno-let-7i` = "EIF2C1", `ZAC-1a` = "ADCYAP1R1", 
    `RORgamma-isoform2` = "IL17", nucleolin = "MYC", NDPKB = "MYC", 
    `SIAHBP1:FBP` = "MYC", `ZNF9-isoform1` = "MYC", `Pur factor` = "MYC", 
    `alpha-enolase` = "MYC", MAZi = "MYC", `RFX1:MIBP1` = "MYC", 
    `PR A` = "MYC", SIAHBP1 = "MYC", `FBP-Isoform 1` = "MYC", 
    `c-Jun:Fra-2` = "MYC", PTTG1 = "MYC", `PR B` = "MYC", `ctcf:RXR-alpha:T3R-alpha1` = "MYC", 
    `myc-PRF` = "MYC", dlx5 = "MYC", `RXR-alpha:CERIP` = "ACADM", 
    ERR1 = "ACADM", `CERIP:RXR-alpha` = "ACADM", `(ERR1)2` = "ACADM", 
    `RXR-beta:NR1B2` = "ACADM", `RXR-gamma:NR1B2` = "ACADM"), .Names = c("Sp1", 
"AP-2alphaA", "Elk-1", "MZF-1", "NR1B1:RXR-beta", "NR1B2:RXR-beta", 
"RAR-gamma", "RAR-gamma:RXR-beta", "p53", "E2F-1", "Kaiso", "Fli-1", 
"ATF", "YY1", "E2F-4", "ctcf", "GABP-alpha", "MIZF", "ATF-2-xbb4", 
"GABP-alpha:GABP-beta1", "LRF", "LRH-1", "VDR:RXR-alpha", "HSF4", 
"C/EBPbeta", "C/EBPalpha", "Sp3", "USF2", "usf1", "Dlx-2", "Dlx-1", 
"mmu-miR-141", "mmu-miR-200a", "HIF-1alpha:arnt", "ENKTF-1", 
"HIF-1", "TIN-1", "POU2F1c", "POU3F1", "hsa-miR-203", "POU2F1a", 
"POU5F1", "POU2F1b", "p53-isoform1", "RelA-p65", "TTF-1", "RXR-alpha:PPARgamma2", 
"CSX", "GATA-4", "USF2a", "hsa-miR-657", "hsa-miR-373", "HNF-3beta", 
"LUN-isoform1", "hoxd9", "LEF-1", "HNF3A", "KER-1", "HNF-1alpha", 
"foxm1-isoform4", "SIP1", "MITF", "foxm1-isoform2", "ATF-2", 
"SRY", "HIF2A:arnt", "C/EBPdelta", "IRE-ABP", "SF-1", "CREB1", 
"Oct-1", "ER-alpha", "FOXO3a", "Egr-1", "NF-1A", "Sp1:Sp3", "GABP", 
"irf1", "(STAT1alpha)2", "ZBP89", "irf1:CBP", "NF-Y", "c-Ets-1", 
"HIF2A", "COE", "hsa-miR-23a", "hsa-miR-23b", "PSMB1", "HSN3", 
"JunB", "JunD", "hsa-miR-21", "ZEB", "E2F-1:DP-1", "p73beta", 
"p73alpha", "ZEB (1124 AA)", "hsa-let-7a", "PPARalpha", "Gfi1", 
"gfi1b", "T3R-alpha", "(T3R-alpha)2", "T3R-beta", "IRF-3", "IRF-3:IRF-7", 
"IRF-7", "IRF-3:IRF-7:CBP:p300", "GATA-2", "c-Myc:Max", "c-Myc", 
"GATA-1", "Ku80", "Ku70", "Tbx2", "SREBP-1a", "SREBP-1", "SREBP-1c", 
"NF-AT2", "STAT5B", "AML1", "STAT5", "GLI", "STAT5A", "BCL-6", 
"pitx2", "HSF1", "HSTF", "HSF2", "NFI/CTF", "Ku70:Ku80", "MTF-1", 
"ku86", "HSF1-L", "CBTF", "HSF2B", "hsa-miR-1", "NF-1C", "hsf", 
"HSF", "HSF1-S", "HSF2A", "rno-miR-1", "TFIID", "TBP", "AML3", 
"c-Myb-isoform1", "CREB", "LXR-alpha:RXR-alpha", "SCD1/BP", "GR", 
"C/EBPbeta:C/EBPalpha", "C/EBPbeta(p35):C/EBPalpha(p30)", "C/EBPbeta(p20)", 
"GABP-beta", "SRF", "SRF-L", "Elk1-isoform1", "SRC-1:T3R-beta1", 
"T3R-alpha1:RXR-beta:SRC-1", "RXR-beta:T3R-beta1:SRC-1", "T3R-alpha1", 
"STAT1:STAT3", "T3R-alpha1:RXR-beta", "NCOR1:T3R-beta:T3R-beta", 
"RXR-beta:T3R-beta1", "RXR-alpha:T3R-beta1", "(T3R-beta1)2", 
"T3R-beta1", "T3R-alpha1:SRC-1", "(T3R-beta)2", "STAT1", "STAT3", 
"T3R-beta:RXR-alpha", "foxo4", "hsa-miR-127", "c-Jun", "ATF-2-isoform2", 
"Pbx1b", "Pbx1:Prep1", "Oct-2", "PEA3", "Pbx1a", "c-Ets-2", "nerf-isoform2", 
"UEF-1", "Prep1", "Fra-1", "Pbx2", "URTF", "AP-1", "c-Fos", "UEF-2", 
"UEF-3", "PREP1", "hsa-miR-193b", "UEF-4", "DDB1:DDB-2:hnRNPA1-A:Sp1", 
"usf1:USF2", "TFAP4", "(usf1)2", "Fra-2", "c-Jun:c-Fos", "TCF-4", 
"p50:RelA-p65", "E2F-3:DP-1", "DP-1", "E2F", "DP-1:E2F-4", "NF-AT4", 
"six4", "Six-1", "COUP-TF2", "MEF2A-isoform1", "NF-1", "c-Krox", 
"hsa-miR-29c", "IF1", "Msx-2", "ZFP148", "IF2", "neurofibromin1", 
"Sp1-isoform1", "(c-Krox)2", "NF-AT3", "hsa-miR-133b", "hsa-miR-133a", 
"MITF-2A:Ndf2", "HTF4gamma:Ndf2", "Ndf2:E12", "RORbeta", "Zbtb5", 
"COUP-TF1", "Rad9a", "p53beta", "GKLF-isoform1", "zbtb2", "p63alpha", 
"Miz-1", "DeltaNp73beta", "p63gamma", "RORalpha1", "RXR-alpha", 
"FOXO1A", "AR", "DeltaNp73alpha", "PPARgamma:Sp1", "GKLF", "DeltaNp63alpha", 
"ER-alpha:HDAC1:Sp1", "HOXA10:Pbx1a", "VDR", "hsa-miR-106b", 
"NF-1/L", "HOXA10", "47-kDa CRE bind. prot", "ATF-1", "deltaCREB", 
"Sox2", "POU2F1", "NF-YA", "POU3F2", "BRN1", "hsa-miR-146b", 
"hsa-miR-146a", "NF-AT1", "Cdx-3", "PPARgamma", "AhR:arnt", "AhR", 
"NF-kappaB", "hsa-miR-24", "MafA", "deltaEF2", "NF-YB", "NF-YC", 
"MyoD", "ipf1", "c-Fos:c-Jun", "E12", "c-Jun:c-Jun", "RXR-beta", 
"PMX2B", "PMX2A", "irf2", "hsa-miR-19b", "hsa-miR-19a", "STAT6", 
"sp4", "HNF-4alpha", "HNF-4alpha1", "CREB3L2", "HAC1", "Ku autoantigen", 
"ATF6", "hsa-miR-137", "hsa-miR-34a", "N-Myc", "TFIIIA", "AP-4", 
"ATF-4", "RBPJK", "hsa-miR-328", "HMGIY", "MEF-2B1", "NF-jun", 
"Smad3", "mef2a", "ER-alpha-L", "jdp2:jdp2", "ER-beta-isoform1", 
"DRF2", "Smad4", "DRF1", "Rb", "TEF-3", "pRb", "Sp1:PEA3", "c-Myb", 
"PTF1:E12:RBPJK", "SPI1", "GABP-alpha:GABP-beta", "PTF1-beta", 
"PTF1:rbpl:E12", "PU.1-xbb1", "Barx-2", "RAR", "RXR", "hsa-miR-20a", 
"hsa-miR-106a", "hsa-miR-20b", "NF-kappaB1-p50:RelA-p65", "STAT4", 
"C/EBPbeta(p35)", "CUP", "HIF-1alpha", "C/EBP", "HNF-3", "C/EBPbeta(LAP)", 
"HNF-1", "T3R-beta1:RXR-alpha", "HNF-4", "AP-2alpha", "CREMalpha", 
"CREMtau1", "CREM", "Fra-2:c-Jun", "CREMtaualpha", "ipf1:Pbx", 
"Fra-1:c-Jun", "S-CREMbeta", "islet1", "ATF-3", "CREMgamma", 
"Pbx1a:ipf1", "C/EBPgamma", "ipf1:pax6", "CREMtau", "ATF-1:CREB1", 
"alx3", "CREBbeta", "cebpe", "CREMtau2", "CREMbeta", "pax6-isoform1", 
"islet1-isoform1", "120-kDa CRE-binding protein", "Pax-4a", "ICER", 
"pax6", "WT1", "MRG2-xbb1", "hsa-miR-138", "Egr-1:Sp1", "hsa-miR-101", 
"hsa-miR-202", "hbp1", "HOXA5", "PPARgamma:RXR-alpha", "SREBP-2", 
"RXR-alpha:LXR-beta", "DAX1:SF-1", "LXR-beta:RXR-alpha", "RXR-alpha:PPARgamma", 
"RelA-p65:NF-kappaB1", "c-Ets-1:c-Jun", "(RelA-p65)2", "JunB:FOSB", 
"SAF1", "c-Jun:STAT3", "RelA-p65:NF-kappaB1-p50", "Rel A-p65:p50", 
"mmu-miR-124a", "IRF-8", "(GABP-alpha)2:(GABP-beta1)2", "GABP-beta1", 
"NF45", "ILF3", "DRBP76", "Max", "hnRNP-G", "LXR-beta", "RXR-gamma:LXR-alpha", 
"LXR-alpha", "RXR:LXR-alpha", "RAR-gamma:RXR-gamma", "RAR-gamma:RXR-alpha", 
"TR4", "NR1B1:RXR-alpha", "RXR-gamma:RAR-gamma1", "NR1B2", "CAR2:RXR-alpha", 
"RXR-alpha:NR1B1", "v-ErbA", "NR1B2:RXR-alpha", "RXR-gamma", 
"TR2-11", "NR1B1-isoform1", "CREB/ATF", "CAR:RXR-alpha", "nanog", 
"Mzf2", "Pax-5", "Rox:Max", "USF2:USF2", "USF", "ALP", "HIF-1alpha-isoform1", 
"E2F-6", "usf1:usf1", "USF2:usf1", "Mad1", "brca1:c-Myc", "(Max)2", 
"Max:c-Myc", "NF-I", "rno-miR-133b", "rno-miR-133a", "(MafK)2", 
"Nrf2:MafK", "Nrf2", "MafK:Nrf2", "NF-E2p45", "BTEB2", "Ets", 
"NF1", "hsa-miR-15a", "CREB1:POU2F1", "ATF-2:c-Jun", "NF-kappaB1-p50", 
"Atox1", "hsa-miR-195", "p300", "STAT5A{pY}", "hsa-miR-302a", 
"hsa-miR-17-5p", "Sp2", "LEF1-isoform1", "hsa-miR-497", "hsa-miR-424", 
"TCF-4E", "STAT5A:STAT5B", "hsa-miR-16", "c-Rel:p50", "c-Fos:Fra-2:c-Jun", 
"RXR-alpha:VDR", "p50:RelB", "(p50)2", "RelB:P50", "GATA-6", 
"sp3:Sp1", "T3R", "GATA-5", "sp3", "mmu-miR-1", "UF1-H3beta", 
"TTF-1-isoform1", "HNF-3gamma", "HES-1", "Sox10", "MM-1", "Smad3:Smad4", 
"Ikaros", "GR-alpha", "Otx2", "DEC2", "Clock:BMAL1", "HOXA2", 
"c-Ets-1:GABP-alpha", "p50", "NF-TNF", "KRC", "RXR-beta:T3R-beta", 
"NF-YA:NF-YB", "RXR-alpha:FXR", "NF-YB:NF-YA", "ChREBP", "NF-YA isoform-1:NF-YB", 
"CBF(2)", "JunB:Fra-1", "JunB:Fra-2", "HNF6", "HNF-1alpha-A", 
"hsa-miR-125b", "hsa-miR-125a", "hsa-miR-9", "Elf-1", "c-Ets-1:Sp1", 
"Lhx2", "ZNF76", "LHX3a", "MZF1B-C", "Staf", "pawr:E2F-1", "REST", 
"ACLP", "RXR-alpha:RAR-gamma1", "HDBP1", "HDBP2", "Rev-Erbalpha", 
"POU5F1 (Oct-5)", "En-1", "Sox-xbb1", "Egr-2", "GLI2alpha", "gli3", 
"AML1a", "mmu-miR-16", "PR", "Cdx-2", "hsa-miR-15b", "(TSN)2", 
"OCA-B", "NF-AT2:p300", "p300:NF-AT2", "mmu-miR-15a", "PXR-isoform1A:RXR-alpha", 
"PXR:RXR", "CAR:RXR", "FXR:RXR", "hsa-miR-7", "STAT6-isoform1", 
"c-MAF", "USF2:AhR:Egr-1:AP-2", "CP2", "MATH1:E12", "Zic1", "MATH1", 
"LEF-1:beta-catenin", "AP-2", "NF-ODC1", "Max-isoform2", "ZBP99", 
"RXR-gamma:T3R-alpha1", "(T3R-alpha1)2", "hsa-miR-183", "hsa-miR-199a", 
"hsa-miR-122a", "NRF-1", "FXR-isoform3", "COE2", "COE1-long", 
"COE3-isoform1", "COE1", "c-Rel:RelA-p65", "ATF-2{pS69}{pS71}", 
"Egr-4", "c-Rel", "ER-beta", "litaf-isoform2", "NF-kappaB1-p50:NF-kappaB1-p50", 
"GABP-alpha:GABP-beta2", "RelA-p65:RelA-p65", "(NF-kappaB1)2", 
"NF-AT5", "NFAT5", "ATF-2-xbb4:c-Jun", "c-Jun{pS63}{pS73}", "NF-AT", 
"p50:p50", "p50:c-Rel", "hsa-miR-223", "mmu-miR-101b", "hsa-miR-222", 
"rno-miR-222", "rno-miR-221", "hsa-miR-221", "RFX1", "Zen-2", 
"Zen-1", "Eve", "Evi-1", "RXR-alpha:LXR-alpha", "STAT1alpha", 
"RPA3", "FBP", "(GABP-alpha)2:(GABP-beta2)2", "RPA2", "GABP-gamma1", 
"(CREB1)2", "RPA1", "53BP1", "E2F:DP", "Erm", "ZBRK1:brca1", 
"WT1:p53", "ZBRK1", "hsa-miR-216", "hsa-miR-214", "Notch1", "mmu-miR-217", 
"mmu-miR-216", "TFEA", "TFEA-xbb2", "E2F-3A", "E2F-3a", "HDAC1:Sp3:Sp1:p300", 
"CDX-1", "EF1G1", "RUSH-1alpha", "RUSH-1beta", "Egr-1:RUSH-1", 
"RUSH-1:c-Rel", "STAT3:STAT3", "brca1", "(STAT1)2", "brca1:HNF3A", 
"DND1", "YB-1", "Pit-1A", "GTF2IRD1 isoform 1", "Ben-isoform2", 
"hsa-miR-27a", "hsa-miR-96", "hsa-miR-182", "PUR1", "HNF-1beta", 
"HMGIY-isoform1", "Blimp-1", "PRDI-BFc", "R2", "IBP-1", "NF-kappaB2-p52", 
"IRF-7A", "IRF-3{p}", "ITF", "HMGI-C", "MBP-1 (1)", "p100", "R1", 
"Pbx1", "CREB1{p}", "SAP1A:Elk-1:SRF", "ESE-1", "SRF:Elk-1", 
"CREB1{pS133}", "Net", "Elk-1{p}", "hsa-miR-130b", "hsa-miR-130a", 
"Sp3:Sp1", "(Sp3)2", "(Sp1)2", "SREBP", "hnRNPK", "STAT1:STAT1", 
"T3R:RXR", "RXR-alpha:NR1B2", "TCF-1E", "E2F-3", "E2F-5", "AP-2gamma", 
"KDF-1", "AP-2beta", "JunB:Fra-1:FOSB", "PPARdelta", "hsa-let-7g", 
"hsa-miR-134", "GCNF", "hsa-miR-372", "TA rich recognition protein", 
"NKX6B", "c-Jun:Fra-1", "MafB:c-MAF", "NeuroD", "(c-MAF)2", "(MafB)2", 
"ZNF293", "STAT1beta", "STAT1{pY}", "IPCS-BF", "NF-kappaB1", 
"ATBF1-A", "Pbx2:HOXA10", "ICER-IIgamma", "ICER-II", "KCHIP2-isoform8", 
"Calsenilin-isoform1", "slug", "NF-YA isoform-1", "STAT3-isoform1", 
"GATA-3", "CWH-1", "CWH-2", "HNF-4alpha2", "FOXG1", "FoxD3", 
"(HNF-4alpha)2", "RORgamma-isoform1", "RORalpha", "NR1B1", "RAR-gamma1", 
"REVERB-alpha", "NR1B2-isoform2", "NF-E2 p45", "NF-U1", "GATA-1 isoform 1", 
"NF-E2", "CAC-binding protein", "MafK", "TCF-1", "GATA-3 isoform-1", 
"mmu-miR-26a", "LRP130", "PPARgamma2:RXR-alpha", "Sall1", "TEF-1", 
"(TEF-1)2", "PPARalpha:RXR-alpha", "(STAT5A)4", "STAT5B:STAT5B", 
"PXR:RXR-alpha", "FKHL5", "CPBP", "(NF-kappaB1-p50)2", "T3R-alpha:RXR-alpha", 
"beta-catenin", "NFkappaB", "MITF-A2", "PLZF", "Plzf", "CLIM2:E2A:RBTN2-isoform1:Tal-1:pRb", 
"hsa-miR-192", "hsa-miR-205", "mmu-miR-192", "mmu-miR-200b", 
"(TR-BETA)2", "prox1-xbb1", "ASP", "E2F-7", "HIP1", "EIIaE-A", 
"MBD1", "c-Jun{p}", "hsa-miR-206", "NF-YC-3", "T3R-alpha1:RXR-alpha", 
"HNF-6alpha", "MIBP1", "HNF-6beta", "RXR-alpha:T3R-beta", "Sp1{p}", 
"ER-alpha:Sp1", "MAZ", "Lmx1", "Lab:Exd", "Exd", "HOXB1", "HOXB1:Exd", 
"Prep1:Pbx1", "HOXB1:Pbx1:Prep1", "HOXA1", "dHAND", "c-Jun:JunD:c-Fos", 
"YHM2", "dHAND:PMX2A", "(JunD)2", "c-Jun:JunD", "Sox17", "Sox7", 
"POU2F2 (Oct-2.1)", "HOXD13", "HOXA13", "Pitx3", "Otx1", "PO-B", 
"pitx2a", "Pitx1", "POU4F1(l)", "COUP", "Nur77", "NURR1", "CTF-3", 
"CTF-1", "CTF-2", "RXR-alpha:PPARalpha", "PPARgamma1", "MEF2C", 
"LKLF", "p53{ace}", "Gscl", "c-Fos:JunD", "c-Fos:Fra-2:JunD", 
"NR1B2-isoform1:RXR-alpha", "NURR1-isoform 1", "STAT3-isoform3:STAT3", 
"(STAT3)2", "STAT3{pY}", "Fos", "STAT3-isoform3{pY705}", "SPI1:IRF-4", 
"SPI1:IRF-8", "IRF-4", "hsa-let-7e", "GR:MR", "arnt", "DbpA", 
"YB-1B", "arnt:HIF2A", "hsa-miR-378", "HIF-1alpha:Ref-1", "hsa-miR-93", 
"ATF-1:Ref-1", "hsa-miR-302d", "CSDA-isoform3", "STAT3:HIF-1alpha", 
"Hey2", "p300:Ref-1", "hsa-miR-200a", "ZEB1", "hsa-miR-200b", 
"hsa-miR-200c", "TLX", "FOXO", "mef2d", "Pax-3:FOXO1A", "FXR", 
"MEF-2", "RBPJK:PTF1a:E12", "PTF1a:E12", "GABP-beta1:GABP-alpha", 
"Smad2", "dlx3", "DREF", "KChIP1a", "KCHIP4", "Crx", "hsa-miR-124a", 
"hsa-miR-10a", "HoxD13", "D1", "Pit-1", "Sox3", "Sox9", "hsa-miR-512-5p", 
"hsa-miR-29b", "HiNF-C", "HiNF-A", "HiNF-M", "H4TF-1", "H4TF-2", 
"HiNF-P", "HiNF-E", "HiNF-D", "TMF", "E12:FIGLA", "LRF-isoform2", 
"EKLF", "(Ikaros-isoform1)2", "Ikaros-isoform2:Ikaros-isoform1", 
"(Ikaros-isoform2)2", "MBD2", "E2F:DP:p107", "PPAR:RXR", "FXR-isoform3:RXR-alpha", 
"E47", "hsa-miR-27b", "hsa-let-7c", "hsa-let-7d", "hsa-let-7f", 
"hsa-let-7b", "c-Jun:ATF-4", "elf5", "RXR-alpha:T3R-alpha1", 
"NCOR:c-Ets-2", "NCOR:c-Ets-1", "SRC3:c-Ets-1", "c-Ets-2:SRC-1", 
"SRC-1:c-Ets-1", "RVF", "SRC3:c-Ets-2", "JunD:ATFa", "BTEB4", 
"arnt-L", "XF2", "BTEB3", "Arnt (774 AA form)", "XF1", "Sp3-isoform1", 
"BTEB1", "Tel-2a", "nerf-isoform1", "Tel-2c", "nerf-isoform3", 
"Tel-2b", "EFI", "alpha-CP2a, alpha-CP2b", "CCAAT-binding factor", 
"NOC1", "CACCC-binding factor", "HTFIR", "AP-2alpha:HMGIY:Sp1", 
"Smad1", "NF-1B", "NF-IX", "DEC1", "DP-2", "RXR-alpha:PPARdelta", 
"RXR-gamma:PPARalpha", "RXR-gamma:PPARgamma", "RXR-gamma:PPARdelta", 
"TR2-11 isoform1", "RBPJK:PTF1a", "rbpl", "PTF1:E2A:rbpl", "rbpl:E12:PTF1a", 
"PTF1:E2A:RBPJK", "ER81-isoform1", "pax2-isoform1", "Pax-8", 
"PITX1", "GAAP-1", "(RXR-alpha)2", "SF1- isoform2", "B-Myb", 
"mmu-miR-150", "hsa-miR-126", "hsa-miR-145", "Pax-1", "Pax-2.1", 
"Pax-2a", "sim2:arnt", "Cdx-1", "Nrf2:JunD", "hsa-miR-29a", "HOXB3", 
"FOSB", "p53{p}", "STAT1:STAT6", "pax6-isoform2", "AP-2rep", 
"PPARdelta:RXR-alpha", "RXR-alpha:PPARgamma1", "GATA-6short", 
"NF-YA:NF-YB:NF-YC", "T3R-alpha:RXR-beta", "hsa-miR-141", "Copeb", 
"ATF-1:ATF-1", "T3R-beta2", "M1", "NF-1B1", "PPAR:T3R-beta", 
"RXR-alpha:T3R-alpha1:SRC-1", "JunD:ATF-2", "AR-isoform1", "RelB", 
"c-Rel:NF-kappaB1-p50", "(GABP-alpha)2:(GABP-beta)2", "PARP", 
"Sp1:ZBP89", "TLS", "RXR-alpha:T3R-alpha", "FOXJ1", "USF2b", 
"hsa-miR-520c", "beta-adaptin 2-isoform1", "LRH1-isoform1", "beta-adaptin2", 
"(HNF-1alpha)2", "HNF-1beta:HNF-1alpha", "E2F-2", "NOR1-isoform1", 
"hsa-miR-128a", "POU4F1", "Antp", "Barx1", "CUTL2", "Alx-4", 
"CDP-isoform4", "TEL1", "irf1:IRF-8", "zfp219", "hsa-miR-224", 
"STAT5{pY}", "mmu-miR-206", "ETF", "RPF1", "hsa-miR-25", "hsa-miR-92", 
"HOXA4", "Msx-1short", "HOXA11", "Xvent-2", "HOXD11", "hoxa9", 
"Xiro1", "GATA", "mmu-miR-465", "WT1 I", "WT1 -KTS", "WT1 I -KTS", 
"E2F:p130", "hsa-miR-330", "sin3a", "Sp1:NF-YA", "Ebp1", "E2F-1:pRb", 
"PHO2:SWI5", "c-Jun:Fos", "Bach1:MafK", "ACE2", "MTB-Zf", "TASS-1", 
"HTF4gamma", "Six-3beta", "six4-isoform1", "Six-2", "Six-5", 
"Six-3alpha", "six4-isoform3", "HOXD10", "HOXD8", "hsa-miR-155", 
"FOXH1", "RXR:RAR", "ERR1-isoform1", "COUP-TF", "E47:MATH1", 
"SAP-1a", "PMX1", "factor 2", "TFII-I", "AG", "factor 3", "MCM1", 
"TREB-1", "GAF", "DEF", "C/EBPbeta(p35):C/EBPbeta(p20)", "STAT1alpha:STAT3", 
"factor 1", "AP3", "SRE-ZBP", "myogenin", "SRE BP", "SIF", "SAP-1b", 
"GP", "STAT1alpha:STAT1alpha", "ARG80", "ER-alpha:ER-alpha", 
"(Pit-1)2", "TCF", "Calsenilin-xbb1", "mmu-miR-7b", "band I factor", 
"SRF:SRF", "CtBP2", "Sox13", "Sox6-Isoform1", "PPARgamma2", "hsa-miR-107", 
"Sp1:sp4", "ZNFN1A1", "(STAT3-isoform1)2", "STAT3-isoform1:STAT1alpha", 
"mmu-miR-196a", "hsa-miR-196b", "hsa-miR-196a", "(ATF-2)2", "hsa-miR-18a", 
"ATF-2:ER-alpha", "(c-Jun)2", "hsa-miR-22", "foxm1", "(POU3F2)2", 
"HNF-3beta:POU3F2", "TCF-4:beta-catenin", "mmu-miR-181a", "(GABP-beta)2:(GABP-alpha)2", 
"ER81", "usf1:PEA3", "usf1:Erm", "Prep1:Pbx1b", "meis1", "Prep1:PBX2", 
"STAT3{p}", "MECP-2", "als2cr8", "MeCP-2", "POU4F3", "hsa-miR-218", 
"mmu-let-7b", "mmu-let-7a", "mmu-miR-125b", "mmu-miR-125a", "mmu-miR-218", 
"AP1", "NFI", "c-fos", "HTF4:rbpl", "HTF4:PTF1a", "PTF1a:E12:RBPJK", 
"rbpl:HTF4:PTF1a", "CHOP-10", "CCK-1b", "CCK-1a", "PEBP2beta", 
"hsa-miR-135b", "hsa-miR-135a", "c-Ets-1 68", "HNF-1alpha-C", 
"HNF-1alpha-B", "NFE-6", "BMAL1:Clock", "Tbx3-isoform1", "Tbx3", 
"TBX5-L", "HIF-1alpha-isoform2", "Tf-LF1", "IL-10E1", "Tf-LF2", 
"Meis-2b", "Meis-2c", "Meis-2a", "TGIF-isoform2", "Meis-2d", 
"hsa-miR-504", "PUR-beta", "ZNF339-isoform2", "ZNF339-isoform3", 
"ZNF339-isoform1", "beta-catenin:LEF1-isoform1", "hsa-miR-181b", 
"(AP-2alpha)2", "PTF1A", "NKX2B", "PTF1", "hsa-miR-210", "FXR:RXR-alpha", 
"MafK:bach2", "Bach1", "TEF-5", "mef2a-isoform1", "MEF-2C/delta8", 
"Rnf6", "Gli2", "mmu-miR-122a", "ADA-NF1", "AML1b", "HNF-1beta-2", 
"VDR:RXR-beta", "hsa-miR-140", "hsa-miR-105", "(USF2)2", "XrpFI", 
"f(alpha)-f(epsilon)", "factor delta", "HrpF", "NF-kappaB2-p52:RelB", 
"GABP-alpha:GABP-beta1:IL16", "Sp1:Tax", "Egr-1:Tax", "ZNF174", 
"meis2", "N-Myc:Max", "Pbx3", "HOXA7", "HOXA10-PL1", "MafG", 
"c-MAF-LONG", "pax6-isoform5a", "MafB", "PRDII-BF1", "HOXD1", 
"JunD:deltaFosB", "C/EBPbeta:C/EBPdelta", "alpha-CBF", "Sox11", 
"Sox15", "NF-kappaB(-like)", "ISGF-3", "ISGF-1", "STAT2", "IRF-9", 
"IRF-5", "ISGF3", "ISGF-3alpha", "hsa-mir-559", "hsa-mir-661", 
"rno-miR-135", "DB1", "hsa-miR-135", "hsa-miR-199", "rno-miR-199", 
"rno-miR-155", "ZBU1", "Clock:BMAL2", "BMAL1", "HLTF (Met123)", 
"BMAL2", "BMAL2-xbb1", "Clock-L", "Clock", "NFAT2-alpha", "FOSB:JunB", 
"CIZ6-1", "ER71", "JunD:c-Fos", "Smad2:Smad3:Smad4", "pap1", 
"FOSB:JunD", "lactoferrin", "CIZ8", "usf1{p}", "KLF3", "Spi-B", 
"AKNA", "Sp3-xbb1", "Sp2:Sp1", "DPBF", "MyoD:E12", "IA-1", "G10BP", 
"LEF-1S", "hsa-miR-199a*", "NOR1", "LEF1-isoform1:beta-catenin", 
"Jun", "(RXR-beta)2", "RXR-beta:T3R-alpha1", "RARA", "RXRG", 
"RXRA", "neurofibromin1{p}", "Helt", "MRF4", "FOXP3-isoform1", 
"Fra-2:JunD", "PARP-long", "LF-A1", "NF-BA1", "HNF-3beta:HNF3A", 
"EAR2", "TGT3", "CD28RC", "CBP", "Smad5", "FOXP3", "NF-AT1C", 
"NF-GMa", "NF-GMb", "PEBP2alpha", "PR-beta", "hsa-miR-519c", 
"PR-alpha", "p300:E12:myogenin", "STAT1{p}", "EBP40", "EBP45", 
"Erg-1", "CREB1{pS117}", "RXR-alpha:NR1B1:NF-AT4:Oct-1", "TREF1", 
"hsa-miR-320", "TREF2", "mmu-miR-23b", "HES-1:Hes6", "(HES-1)2", 
"HOXB7", "mmu-miR-92a", "mmu-miR-19b", "mmu-miR-20b", "mmu-miR-106a", 
"PKNOX2", "PLZFB", "CBF (4)", "UBTF", "MEF-2A", "CP2-isoform1", 
"RBMS1", "gsh-1", "Pax-2b", "MEF-2DA'0", "MEF-2DAB", "hsa-let-7i", 
"hsa-miR-136", "mmu-miR-136", "rno-let-7i", "ZAC-1a", "RORgamma-isoform2", 
"nucleolin", "NDPKB", "SIAHBP1:FBP", "ZNF9-isoform1", "Pur factor", 
"alpha-enolase", "MAZi", "RFX1:MIBP1", "PR A", "SIAHBP1", "FBP-Isoform 1", 
"c-Jun:Fra-2", "PTTG1", "PR B", "ctcf:RXR-alpha:T3R-alpha1", 
"myc-PRF", "dlx5", "RXR-alpha:CERIP", "ERR1", "CERIP:RXR-alpha", 
"(ERR1)2", "RXR-beta:NR1B2", "RXR-gamma:NR1B2"))
