# Supplementary material for: Gene expression signatures modulated by epidermal growth factor receptor activation and their relationship to cetuximab resistance in head and neck squamous cell carcinoma
Source: BMC Genomics. 2012 May 1;13:160. doi: 10.1186/1471-2164-13-160 (PMC3460736; doi:10.1186/1471-2164-13-160)
Supplement: Additional file 9 — File S3. PathwayHeatmap.R: Support script used to generate pathway-level heatmaps in Figures S1 and S3. [file 1471-2164-13-160-S9.r]

PathwayHeatmap <- function(pathwayTargets, pathwayStats=NA, targetStats, displayTop=T, Colv=F, ...) {
  
  require('gplots')
  require('AnnotationDbi')
  
  # if pathway statistics are not suppled summarize by mean
  if (all(is.na(pathwayStats))) {
    pathwayStats <- t(sapply(pathwayTargets,function(x){apply(targetStats[x,],2,mean)}))
  }
  
  if (displayTop) {
    outputStats <- pathwayStats[names(pathwayTargets),]
  } else {
    outputStats <- c()
  }

  for (pathway in names(pathwayTargets)) {
    pathwayData <- rbind(pathwayStats[pathway,], targetStats[pathwayTargets[[pathway]],])
    row.names(pathwayData) <- c(pathway, pathwayTargets[[pathway]])
    outputStats <- rbind(outputStats, pathwayData)
  }

  
  pathwayCols <- rainbow(length(pathwayTargets))
  names(pathwayCols) <- names(pathwayTargets)
  
  targetCols <- c(pathwayCols[names(pathwayTargets)], rep(pathwayCols[names(pathwayTargets)], sapply(pathwayTargets,function(x){length(x)+1})))
  rowSep <- c(length(pathwayTargets),sapply(pathwayTargets,function(x){length(x)+1}))
  if (!displayTop) {
     rowSep <- sapply(pathwayTargets,function(x){length(x)+1})
     targetCols <- rep(pathwayCols[names(pathwayTargets)], sapply(pathwayTargets,function(x){length(x)+1}))
  }
  for (i in 2:length(rowSep)) {
    rowSep[i] <- rowSep[i] + rowSep[i-1]
  }

  
  if (any(targetStats < 0)) {
    breaks = c(-1,-0.999,-0.995,-0.99,-0.95,seq(from=-.9,to=.9,by=0.1),0.95,0.99,0.995,0.999,1)
  } else {
    breaks = c(seq(from=0,to=.9,by=0.5),0.95,0.99,0.995,0.999,1)
  }
  
  heatmap.2(outputStats, trace='none', scale='none', Colv=Colv, Rowv=F, 
    rowsep = rowSep, RowSideColors = targetCols, breaks=breaks, col=blueyellow, ...)

}
