# Supplementary material for: Gene expression signatures modulated by epidermal growth factor receptor activation and their relationship to cetuximab resistance in head and neck squamous cell carcinoma
Source: BMC Genomics. 2012 May 1;13:160. doi: 10.1186/1471-2164-13-160 (PMC3460736; doi:10.1186/1471-2164-13-160)
Supplement: Additional file 10 — File S4. ExperimentalDescription.txt: Detailed annotation of experimental conditions summarized in Table 1. [file 1471-2164-13-160-S10.txt]

CEL file ID	HaCaT description	Over expression	media	stim	media.stim	treatment	Replicate	Time	Date	Sample Description	RNA Isolation Method	Amplification Method
2006-01-30-323CC10-Chung-Human2.0-Rep1.CEL	NF-kB-398	NA	NA	NA	NA	none	1	NA	1/30/06	Xenografted tumor	Qiagen RNeasy	Nugen Ovation Biotin system version1
2006-01-30-323CC13-Chung-Human2.0-Rep1.CEL	ras-406	NA	NA	NA	NA	none	1	NA	1/30/06	Xenografted tumor	Qiagen RNeasy	Nugen Ovation Biotin system version1
2006-01-30-323CC14-Chung-Human2.0-Rep1.CEL	ras-408	NA	NA	NA	NA	none	1	NA	1/30/06	Xenografted tumor	Qiagen RNeasy	Nugen Ovation Biotin system version1
2006-01-30-323CC9-Chung-Human2.0-Rep1.CEL	NF-kB-397	NA	NA	NA	NA	none	1	NA	1/30/06	Xenografted tumor	Qiagen RNeasy	Nugen Ovation Biotin system version1
2006-04-06-323CC23-Chung-Human2.0-Rep1.CEL	ras-411	NA	NA	NA	NA	none	1	NA	4/6/06	Xenografted tumor	Qiagen RNeasy	Nugen Ovation Biotin system version1
2006-04-06-323CC24-Chung-Human2.0-Rep1.CEL	NF-kB-402	NA	NA	NA	NA	none	1	NA	4/6/06	Xenografted tumor	Qiagen RNeasy	Nugen Ovation Biotin system version1
2006-06-15-323CC26-Chung-Human2.0-Rep1.CEL	HaCaT #1-serum	none	serum	none	serum	none	1	0	6/15/06	Cell line	Qiagen RNeasy	Nugen Ovation Biotin system version1
2006-06-15-323CC27-Chung-Human2.0-Rep1.CEL	Mock #1-repeat-serum	vector	serum	none	serum	none	1	0	6/15/06	Cell line	Qiagen RNeasy	Nugen Ovation Biotin system version1
2006-06-15-323CC28-Chung-Human2.0-Rep1.CEL	HaCaT ras #1-repeat-serum	ras	serum	none	serum	none	1	0	6/15/06	Cell line	Qiagen RNeasy	Nugen Ovation Biotin system version1
2006-06-15-323CC29-Chung-Human2.0-Rep1.CEL	HaCaT EGFR #1-repeat-serum	EGFR	serum	none	serum	none	1	0	6/15/06	Cell line	Qiagen RNeasy	Nugen Ovation Biotin system version1
2006-06-15-323CC30-Chung-Human2.0-Rep1.CEL	HaCaT p65 #1-repeat-serum	p65	serum	none	serum	none	1	0	6/15/06	Cell line	Qiagen RNeasy	Nugen Ovation Biotin system version1
2006-06-15-323CC31-Chung-Human2.0-Rep1.CEL	HaCaT #2-serum	none	serum	none	serum	none	2	0	6/15/06	Cell line	Qiagen RNeasy	Nugen Ovation Biotin system version1
2006-06-15-323CC32-Chung-Human2.0-Rep1.CEL	Mock #2-repeat-serum	vector	serum	none	serum	none	2	0	6/15/06	Cell line	Qiagen RNeasy	Nugen Ovation Biotin system version1
2006-06-15-323CC33-Chung-Human2.0-Rep1.CEL	HaCaT ras #2-repeat-serum	ras	serum	none	serum	none	2	0	6/15/06	Cell line	Qiagen RNeasy	Nugen Ovation Biotin system version1
2006-06-15-323CC34-Chung-Human2.0-Rep1.CEL	HaCaT EGFR #2-repeat-serum	EGFR	serum	none	serum	none	2	0	6/15/06	Cell line	Qiagen RNeasy	Nugen Ovation Biotin system version1
2006-06-15-323CC35-Chung-Human2.0-Rep1.CEL	HaCaT p65 #2-repeat-serum	p65	serum	none	serum	none	2	0	6/15/06	Cell line	Qiagen RNeasy	Nugen Ovation Biotin system version1
2006-06-15-323CC36-Chung-Human2.0-Rep1.CEL	HaCaT #3-serum	none	serum	none	serum	none	3	0	6/15/06	Cell line	Qiagen RNeasy	Nugen Ovation Biotin system version1
2006-06-15-323CC37-Chung-Human2.0-Rep1.CEL	Mock #3-repeat-serum	vector	serum	none	serum	none	3	0	6/15/06	Cell line	Qiagen RNeasy	Nugen Ovation Biotin system version1
2006-06-15-323CC38-Chung-Human2.0-Rep1.CEL	HaCaT ras #3-repeat-serum	ras	serum	none	serum	none	3	0	6/15/06	Cell line	Qiagen RNeasy	Nugen Ovation Biotin system version1
2006-06-15-323CC39-Chung-Human2.0-Rep1.CEL	HaCaT EGFR #3-repeat-serum	EGFR	serum	none	serum	none	3	0	6/15/06	Cell line	Qiagen RNeasy	Nugen Ovation Biotin system version1
2006-06-15-323CC40-Chung-Human2.0-Rep1.CEL	HaCaT p65 #3-repeat-serum	p65	serum	none	serum	none	3	0	6/15/06	Cell line	Qiagen RNeasy	Nugen Ovation Biotin system version1
2006-10-03-323CC43-Chung-Human2.0-Rep1.CEL	EGFR 4hr control #1	EGFR	none	none	none	none	1	4	10/3/06	Cell line	Qiagen RNeasy	Nugen Ovation Biotin system version1
2006-10-03-323CC44-Chung-Human2.0-Rep1.CEL	p65 4hr control #1	p65	none	none	none	none	1	4	10/3/06	Cell line	Qiagen RNeasy	Nugen Ovation Biotin system version1
2006-10-03-323CC47-Chung-Human2.0-Rep1.CEL	EGFR 4hr EGF stim #1	EGFR	none	EGF	EGF	none	1	4	10/3/06	Cell line	Qiagen RNeasy	Nugen Ovation Biotin system version1
2006-10-03-323CC52-Chung-Human2.0-Rep1.CEL	p65 4hr TNF stim #1	p65	none	TNF	TNF	none	1	4	10/3/06	Cell line	Qiagen RNeasy	Nugen Ovation Biotin system version1
2006-10-03-323CC55-Chung-Human2.0-Rep1.CEL	EGFR 8hr control no Tx-1	EGFR	none	none	none	none	1	8	10/3/06	Cell line	Qiagen RNeasy	Nugen Ovation Biotin system version1
2006-10-03-323CC56-Chung-Human2.0-Rep1.CEL	p65 8hr control	p65	none	none	none	none	1	8	10/3/06	Cell line	Qiagen RNeasy	Nugen Ovation Biotin system version1
2006-10-03-323CC59-Chung-Human2.0-Rep1.CEL	EGFR 8hr EGF stim no Tx-1	EGFR	none	EGF	EGF	none	1	8	10/3/06	Cell line	Qiagen RNeasy	Nugen Ovation Biotin system version1
2006-10-03-323CC64-Chung-Human2.0-Rep1.CEL	p65 8hr TNF stim	p65	none	TNF	TNF	none	1	8	10/3/06	Cell line	Qiagen RNeasy	Nugen Ovation Biotin system version1
2007-01-11-323CC104-Chung-Human2.0-Rep1.CEL	p65 4hr TNF stim #3	p65	none	TNF	TNF	none	2	4	1/11/07	Cell line	Qiagen RNeasy	Nugen Ovation Biotin system version1
2007-01-11-323CC70-Chung-Human2.0-Rep1.CEL	EGFR 4hr control #2	EGFR	none	none	none	none	2	4	1/11/07	Cell line	Qiagen RNeasy	Nugen Ovation Biotin system version1
2007-01-11-323CC71-Chung-Human2.0-Rep1.CEL	p65 4hr control #2	p65	none	none	none	none	2	4	1/11/07	Cell line	Qiagen RNeasy	Nugen Ovation Biotin system version1
2007-01-11-323CC74-Chung-Human2.0-Rep1.CEL	EGFR 4hr EGF stim #2	EGFR	none	EGF	EGF	none	2	4	1/11/07	Cell line	Qiagen RNeasy	Nugen Ovation Biotin system version1
2007-01-11-323CC79-Chung-Human2.0-Rep1.CEL	p65 4hr TNF stim #2	p65	none	TNF	TNF	none	2	4	1/11/07	Cell line	Qiagen RNeasy	Nugen Ovation Biotin system version1
2007-01-11-323CC94-Chung-Human2.0-Rep1.CEL	EGFR 4hr control #3	EGFR	none	none	none	none	3	4	1/11/07	Cell line	Qiagen RNeasy	Nugen Ovation Biotin system version1
2007-01-11-323CC95-Chung-Human2.0-Rep1.CEL	p65 4hr control #3	p65	none	TNF	TNF	none	3	4	1/11/07	Cell line	Qiagen RNeasy	Nugen Ovation Biotin system version1
2007-01-11-323CC99-Chung-Human2.0-Rep1.CEL	EGFR 4hr EGF stim #3	EGFR	none	EGF	EGF	none	3	4	1/11/07	Cell line	Qiagen RNeasy	Nugen Ovation Biotin system version1
2007-02-19-323CC101-Chung-Human2.0-Rep1.CEL	Mock 4hr TNF stim #3	vector	none	TNF	TNF	none	3	4	2/19/07	Cell line	Qiagen RNeasy	Nugen Ovation Biotin system version1
2007-02-19-323CC72-Chung-Human2.0-Rep1.CEL	Mock 4hr EGF stim #2	vector	none	EGF	EGF	none	2	4	2/19/07	Cell line	Qiagen RNeasy	Nugen Ovation Biotin system version1
2007-02-19-323CC76-Chung-Human2.0-Rep1.CEL	Mock 4hr TNF stim #2	vector	none	TNF	TNF	none	2	4	2/19/07	Cell line	Qiagen RNeasy	Nugen Ovation Biotin system version1
2007-02-19-323CC92-Chung-Human2.0-Rep1.CEL	Mock 4hr control #3	vector	none	none	none	none	3	4	2/19/07	Cell line	Qiagen RNeasy	Nugen Ovation Biotin system version1
2007-02-19-323CC96-Chung-Human2.0-Rep1.CEL	Mock 4hr EGF stim #3	vector	none	EGF	EGF	none	3	4	2/19/07	Cell line	Qiagen RNeasy	Nugen Ovation Biotin system version1
2007-03-02-323CC41-Chung-Human2.0-Rep1.CEL	Mock 4hr control #1	vector	none	none	none	none	1	4	3/2/07	Cell line	Qiagen RNeasy	Nugen Ovation Biotin system version1
2007-03-02-323CC45-Chung-Human2.0-Rep1.CEL	Mock 4hr EGF stim #1	vector	none	EGF	EGF	none	1	4	3/2/07	Cell line	Qiagen RNeasy	Nugen Ovation Biotin system version1
2007-03-02-323CC49-Chung-Human2.0-Rep1.CEL	Mock 4hr TNF stim #1	vector	none	TNF	TNF	none	1	4	3/2/07	Cell line	Qiagen RNeasy	Nugen Ovation Biotin system version1
2007-03-02-323CC98-Chung-Human2.0-Rep1.CEL	Mock 4hr control #2	vector	none	none	none	none	2	4	3/2/07	Cell line	Qiagen RNeasy	Nugen Ovation Biotin system version1
672CC01-20070723-Hu133.CEL	Mock 4hr control no Tx	vector	none	none	none	none	1	4	7/23/07	Cell line	Trizol	Nugen Ovation Biotin system version1
672CC02-20070723-Hu133.CEL	Mock 4hr EGF stim no Tx	vector	none	EGF	EGF	none	1	4	7/23/07	Cell line	Trizol	Nugen Ovation Biotin system version1
672CC03-20070723-Hu133.CEL	Mock 4hr EGF stim LY294002	vector	none	EGF	EGF	LY294002	1	4	7/23/07	Cell line	Trizol	Nugen Ovation Biotin system version1
672CC04-20070723-Hu133.CEL	Mock 4hr EGF stim U1026	vector	none	EGF	EGF	U1026	1	4	7/23/07	Cell line	Trizol	Nugen Ovation Biotin system version1
672CC05-20070723-Hu133.CEL	EGFR 4hr control no Tx-1	EGFR	none	none	none	none	1	4	7/23/07	Cell line	Trizol	Nugen Ovation Biotin system version1
672CC06-20070723-Hu133.CEL	EGFR 4hr EGF stim no Tx	EGFR	none	EGF	EGF	none	1	4	7/23/07	Cell line	Trizol	Nugen Ovation Biotin system version1
672CC07-20070723-Hu133.CEL	EGFR 4hr EGF stim LY294002	EGFR	none	EGF	EGF	LY294002	1	4	7/23/07	Cell line	Trizol	Nugen Ovation Biotin system version1
672CC08-20070723-Hu133.CEL	EGFR 4hr EGF stim U1026	EGFR	none	EGF	EGF	U1026	1	4	7/23/07	Cell line	Trizol	Nugen Ovation Biotin system version1
672CC09-20070723-Hu133.CEL	EGFR 4hr control no Tx-2	EGFR	none	none	none	none	2	4	7/23/07	Cell line	Trizol	Nugen Ovation Biotin system version1
672CC10-20070723-Hu133.CEL	EGFR 4hr EGF stim no Tx	EGFR	none	EGF	EGF	none	2	4	7/23/07	Cell line	Trizol	Nugen Ovation Biotin system version1
672CC11-20070723-Hu133.CEL	EGFR 4hr Serum stim no Tx	EGFR	serum	none	serum	none	1	0	7/23/07	Cell line	Trizol	Nugen Ovation Biotin system version1
672CC12-20070723-Hu133.CEL	EGFR 4hr EGF stim gefitinib	EGFR	none	EGF	EGF	gefitinib	1	4	7/23/07	Cell line	Trizol	Nugen Ovation Biotin system version1
672CC13-20070723-Hu133.CEL	EGFR 4hr Serum stim gefitinib	EGFR	serum	none	serum	gefitinib	1	4	7/23/07	Cell line	Trizol	Nugen Ovation Biotin system version1
672CC14-20070723-Hu133.CEL	EGFR 8hr control no Tx-2	EGFR	none	none	none	none	1	8	7/23/07	Cell line	Trizol	Nugen Ovation Biotin system version1
672CC15-20070723-Hu133.CEL	EGFR 8hr EGF stim no Tx-2	EGFR	none	EGF	EGF	none	1	8	7/23/07	Cell line	Trizol	Nugen Ovation Biotin system version1
672CC16-20070723-Hu133.CEL	EGFR 8hr Serum stim no Tx	EGFR	serum	none	serum	none	1	0	7/23/07	Cell line	Trizol	Nugen Ovation Biotin system version1
672CC17-20070723-Hu133.CEL	EGFR 8hr EGF stim gefitinib	EGFR	none	EGF	EGF	gefitinib	1	8	7/23/07	Cell line	Trizol	Nugen Ovation Biotin system version1
672CC18-20070723-Hu133.CEL	EGFR 8hr Serum stim gefitinib	EGFR	serum	none	serum	gefitinib	1	8	7/23/07	Cell line	Trizol	Nugen Ovation Biotin system version1
