# Supplementary material for: Gene expression signatures modulated by epidermal growth factor receptor activation and their relationship to cetuximab resistance in head and neck squamous cell carcinoma
Source: BMC Genomics. 2012 May 1;13:160. doi: 10.1186/1471-2164-13-160 (PMC3460736; doi:10.1186/1471-2164-13-160)
Supplement: Additional file 11 — File S5. SCC11CC8Annot.txt: Detailed annotation of the experimental conditions in the UMSCC1 and 1CC8 cell line expression datasets. [file 1471-2164-13-160-S11.txt]

	Array ID	Cell line ID	Sensitivity (<50% cell survival)	Treatment (0=No Tx; 1=Cetux Tx 24 hr)	CellLine_Sen	Cell Survival Rate	Rank	CelFile	Valid
1	940CC0040	1CC8_1	Res	0	1CC8_Res	57.15	22	940CC40-20080916-Hu133.CEL	Yes
2	940CC0041	1CC8_2	Res	0	1CC8_Res	57.15	22	940CC41-20080916-Hu133.CEL	Yes
3	940CC0042	1CC8_3	Res	0	1CC8_Res	57.15	22	940CC42-20080916-Hu133.CEL	Yes
4	940CC0046	1CC8_CTX24h_1	Res_CTX	1	1CC8_CTX24h_Res	57.15	22	940CC46-20080916-Hu133.CEL	Yes
5	940CC0047	1CC8_CTX24h_2	Res_CTX	1	1CC8_CTX24h_Res	57.15	22	940CC47-20080916-Hu133.CEL	Yes
6	940CC0048	1CC8_CTX24h_3	Res_CTX	1	1CC8_CTX24h_Res	57.15	22	940CC48-20080916-Hu133.CEL	Yes
79	940CC0037	SCC1_1	Sen	0	SCC1_Sen	18.85	4	940CC37-20080916-Hu133.CEL	Yes
80	940CC0038	SCC1_2	Sen	0	SCC1_Sen	18.85	4	940CC38-20080916-Hu133.CEL	Yes
81	940CC0039	SCC1_3	Sen	0	SCC1_Sen	18.85	4	940CC39-20080916-Hu133.CEL	Yes
82	940CC0043	SCC1_CTX24h_1	Sen_CTX	1	SCC1_CTX24h_Sen	18.85	4	940CC43-20080916-Hu133.CEL	Yes
83	940CC0044	SCC1_CTX24h_2	Sen_CTX	1	SCC1_CTX24h_Sen	18.85	4	940CC44-20080916-Hu133.CEL	Yes
84	940CC0045	SCC1_CTX24h_3	Sen_CTX	1	SCC1_CTX24h_Sen	18.85	4	940CC45-20080916-Hu133.CEL	Yes
