# Supplementary material for: Gene expression signatures modulated by epidermal growth factor receptor activation and their relationship to cetuximab resistance in head and neck squamous cell carcinoma
Source: BMC Genomics. 2012 May 1;13:160. doi: 10.1186/1471-2164-13-160 (PMC3460736; doi:10.1186/1471-2164-13-160)
Supplement: Additional file 6 — Table S1. PathwayTableS1.txt: List of targets of transcription factors annotated to each pathway for pathway-level and transcription factor-level gene set analyses. [file 1471-2164-13-160-S6.txt]

TF	Pathway	Targets
STAT1	STAT	206622_at, 1555186_at, 202284_s_at, 209193_at, 208711_s_at, 208712_at, 212218_s_at, 217006_x_at, 220266_s_at, 221841_s_at, 202145_at, 214599_at, 202531_at, 238725_at, 207847_s_at, 211695_x_at, 213693_s_at, 218831_s_at, 202637_s_at, 202638_s_at, 215485_s_at, 203548_s_at, 203549_s_at, 1554947_at, 1559239_s_at, 205412_at, 206759_at, 206760_s_at, 1555852_at, 1555853_at, 204279_at, 204863_s_at, 204864…
STAT1:STAT1	STAT	1561297_at, 218766_s_at, 222734_at, 202531_at, 238725_at, 202637_s_at, 202638_s_at, 215485_s_at, 209189_at, 202431_s_at, 244089_at
STAT1:STAT3	STAT	206622_at, 209193_at, 209112_at, 202531_at, 238725_at, 209189_at, 202431_s_at, 244089_at
STAT3	STAT	206622_at, 1555186_at, 202284_s_at, 209193_at, 207212_at, 201693_s_at, 201694_s_at, 227404_s_at, 202531_at, 238725_at, 221223_x_at, 223377_x_at, 223961_s_at, 205720_at, 207574_s_at, 209304_x_at, 209305_s_at, 213560_at, 202637_s_at, 202638_s_at, 215485_s_at, 200796_s_at, 200797_s_at, 200798_x_at, 214056_at, 214057_at, 1566677_at, 1566678_at, 201069_at, 204231_s_at, 1555938_x_at, 201426_s_at, 20486…
STAT3:STAT3	STAT	209112_at, 202531_at, 238725_at, 202637_s_at, 202638_s_at, 215485_s_at, 209189_at
STAT5	STAT	200951_s_at, 200952_s_at, 200953_s_at, 231259_s_at, 1555186_at, 202284_s_at, 202531_at, 238725_at, 204562_at, 216986_s_at, 216987_at, 206359_at, 206360_s_at, 214105_at, 227697_at, 209124_at
STAT5B	STAT	200951_s_at, 200952_s_at, 200953_s_at, 231259_s_at, 1555186_at, 202284_s_at, 209193_at, 208711_s_at, 208712_at, 212218_s_at, 217006_x_at, 1561297_at, 218766_s_at, 222734_at, 202531_at, 238725_at, 215712_s_at, 210745_at, 221223_x_at, 223377_x_at, 223961_s_at, 214637_at, 230170_at, 206359_at, 206360_s_at, 214105_at, 227697_at
STAT5B:STAT5B	STAT	221223_x_at, 223377_x_at, 223961_s_at
Elk-1	RAS	1560074_at, 206923_at, 213093_at, 215194_at, 215195_at, 202400_s_at, 202401_s_at, 219615_s_at, 207113_s_at, 201693_s_at, 201694_s_at, 227404_s_at, 205377_s_at, 205378_s_at, 210332_at, 225370_at, 239666_at, 1559206_at, 1567440_at, 1567443_x_at, 203460_s_at, 207782_s_at, 226577_at, 238816_at, 209189_at, 203615_x_at, 215299_x_at, 238995_at, 205249_at, 218215_s_at
Elk1-isoform1	RAS	202400_s_at, 202401_s_at, 207113_s_at, 203617_x_at, 210376_x_at, 210850_s_at, 209189_at, 200801_x_at, 213867_x_at, 224594_x_at, AFFX-HSAC07/X00351_3_at, AFFX-HSAC07/X00351_5_at, AFFX-HSAC07/X00351_M_at, 205581_s_at
Sp1	RAS	1560074_at, 206923_at, 213093_at, 215194_at, 215195_at, 208161_s_at, 209641_s_at, 214979_at, 230682_x_at, 239217_x_at, 242553_at, 201130_s_at, 201131_s_at, 201622_at, 222162_s_at, 222486_s_at, 200887_s_at, 209969_s_at, AFFX-HUMISGF3A/M97935_3_at, AFFX-HUMISGF3A/M97935_5_at, AFFX-HUMISGF3A/M97935_MA_at, AFFX-HUMISGF3A/M97935_MB_at, 1553685_s_at, 214732_at, 224754_at, 224760_at, 1559203_s_at, 15592…
c-Myc	RAS	208627_s_at, 208628_s_at, 205763_s_at, 208895_s_at, 208896_at, 208897_s_at, 1555772_a_at, 204695_at, 204696_s_at, 1555271_a_at, 207199_at, 200790_at, 204441_s_at, 244575_at, 202246_s_at, 210930_s_at, 216836_s_at, 234354_x_at, 200772_x_at, 200773_x_at, 211921_x_at, 216515_x_at, 201435_s_at, 201436_at, 201437_s_at, 237718_at, 202431_s_at, 244089_at
N-Myc	RAS	1559529_at, 207821_s_at, 208820_at, 241453_at, 205385_at, 205386_s_at, 211832_s_at, 217373_x_at, 217542_at, 225160_x_at, 229711_s_at, 237891_at, 244616_x_at
NF-kappaB	AKT	229354_at, 1559529_at, 207821_s_at, 208820_at, 241453_at, 203936_s_at, 208711_s_at, 208712_at, 212218_s_at, 217006_x_at, 209239_at, 207899_at, 207113_s_at, 208173_at, 1556006_s_at, 1556007_s_at, 206562_s_at, 208865_at, 208866_at, 208867_s_at, 213086_s_at, 213860_x_at, 226920_at, 235464_at, 240221_at, 243338_at, 207850_at, 202643_s_at, 202644_s_at, 207574_s_at, 209304_x_at, 209305_s_at, 213560_at,…
RelA-p65	AKT	203699_s_at, 203700_s_at, 210819_x_at, 211215_x_at, 231240_at, 1559529_at, 207821_s_at, 208820_at, 241453_at, 208711_s_at, 208712_at, 207899_at, 207113_s_at, 206687_s_at, 208173_at, 202531_at, 238725_at, 206552_s_at, 202637_s_at, 202638_s_at, 215485_s_at, 1566342_at, 215078_at, 215223_s_at, 216841_s_at, 221477_s_at, 205981_s_at, 213544_at, 201746_at, 211300_s_at, 1554544_a_at, 207323_s_at, 209072…
RelA-p65:RelA-p65	AKT	207113_s_at, 205153_s_at, 215346_at, 222292_at, 35150_at
p53	AKT	203132_at, 211540_s_at, 1554379_a_at, 220804_s_at, 232546_at, 207002_s_at, 207943_x_at, 209318_x_at, 1555186_at, 202284_s_at, 1555271_a_at, 207199_at, 209260_at, 33322_i_at, 33323_r_at, 208796_s_at, 203725_at, 204053_x_at, 204054_at, 211711_s_at, 222176_at, 225363_at, 233254_x_at, 233314_at, 242622_x_at, 201896_s_at, 1556990_at, 217744_s_at, 222392_x_at, 236009_at, 240797_at, 205870_at, 211692_s_…
FOXO	AKT	1555056_at, 202769_at, 202770_s_at, 211559_s_at, 228081_at
HIF-1	AKT	200737_at, 200738_s_at, 217356_s_at, 217383_at, 227068_at, 200650_s_at, 1555271_a_at, 207199_at, 1555318_at, 1556069_s_at, 219319_at, 222123_s_at, 222124_at, 232669_at, 233517_s_at, 1558631_at, 1560981_a_at, 206870_at, 210771_at, 223437_at, 223438_s_at, 226978_at, 237142_at, 244689_at, 201102_s_at, 211065_x_at, 201231_s_at, 217294_s_at, 240258_at, 203665_at, 217904_s_at, 222462_s_at, 222463_s_at,…
HIF-1alpha	AKT	204039_at, 204623_at, 213801_x_at, 207847_s_at, 211695_x_at, 213693_s_at, 217871_s_at, 206603_at, 207152_at, 214680_at, 221795_at, 221796_at, 229463_at, 236095_at, 1562682_at, 210426_x_at, 210479_s_at, 226682_at, 235567_at, 236266_at, 239550_at, 240163_at, 240951_at, 241760_x_at, 202464_s_at, 207257_at, 217254_s_at, 213943_at, 1564630_at, 218995_s_at, 222802_at, 1568765_at, 202627_s_at, 202628_s_…
Smad2	TGFB	201645_at, 216005_at, 204790_at, 203088_at, 209101_at, 202431_s_at, 244089_at
Smad3	TGFB	201464_x_at, 201465_s_at, 201466_s_at, 1555271_a_at, 207199_at, 208510_s_at, 212670_at, 216269_s_at, 201645_at, 216005_at, 204136_at, 217312_s_at, 204790_at, 203088_at, 201473_at, 1568765_at, 202627_s_at, 202628_s_at, 205830_at, 209101_at, 202431_s_at, 244089_at
Smad4	TGFB	201464_x_at, 201465_s_at, 201466_s_at, 206675_s_at, 215889_at, 217591_at, 232379_at, 208510_s_at, 212670_at, 216269_s_at, 1555551_at, 204855_at, 231778_at, 204136_at, 217312_s_at, 204790_at, 201473_at, 1568765_at, 202627_s_at, 202628_s_at, 205830_at, 209101_at, 207082_at, 209716_at, 210557_x_at, 211839_s_at, 202431_s_at, 244089_at
Smad2:Smad3:Smad4	TGFB	205830_at
Smad3:Smad4	TGFB	206675_s_at, 215889_at, 217591_at, 232379_at, 200602_at, 211277_x_at, 214953_s_at
HES-1	NOTCH	205498_at, 207965_at, 209112_at, 212612_at, 237041_x_at, 236030_at, 202812_at, 205382_s_at, 203393_at, 203394_s_at, 203395_s_at
HES-1:Hes6	NOTCH	203393_at, 203394_s_at, 203395_s_at
